# Supplementary material for: Enhanced rare disease mapping for phenome-wide genetic association in the UK Biobank
Source: Genome Med. 2022 Aug 9;14:85. doi: 10.1186/s13073-022-01094-y (PMC9364550; doi:10.1186/s13073-022-01094-y)
Supplement: Supplementary file 1 — Additional file 1: Table S1: ICD-10 code to Orpha code consensus mapping. Table S2: Sample sizes and demographics obtained for rare disorders. Table S4: Significantly comorbid rare disease pairs (Bonferroni adjustment). Table S5: Complex diseases significantly comorbid with rare diseases (Bonferroni adjustment). Table S7: Significant gene-level associations (FDR<=0.05). Table S8: Significant variant-level associations (FDR<=0.05). [file 13073_2022_1094_MOESM1_ESM.xlsx]

## Sheet: S1 ICD10-Orpha Mapping
Table S1: ICD-10 code to Orpha code consensus mapping.
ICD-10	Description	Candidate Orpha	RB choice	MTP choice	WA study	Final Orpha	Description
A00.0	Cholera due to Vibrio cholerae 01, biovar cholerae	173	173	173	-	173	Cholera
A00.1	Cholera due to Vibrio cholerae 01, biovar el tor	173	173	173	-	173	Cholera
A00.9	Cholera, unspecified	173	173	173	-	173	Cholera
A01.0	Typhoid fever	795|99745	99745	99745	-	99745	Typhoid
A01.1	Paratyphoid fever A	443227|795	443227	443227	-	443227	Paratyphoid fever
A01.2	Paratyphoid fever B	443227|795	443227	443227	-	443227	Paratyphoid fever
A01.3	Paratyphoid fever C	443227|795	443227	443227	-	443227	Paratyphoid fever
A01.4	Paratyphoid fever, unspecified	443227|795	443227	443227	-	443227	Paratyphoid fever
A02.0	Salmonella gastro-enteritis	324648|795	N/A	N/A	-	N/A
A02.1	Salmonella septicaemia	324648|795	324648	324648	-	324648	Invasive non-typhoidal salmonellosis
A02.2	Localised Salmonella infections	324648|795	324648	324648	-	324648	Invasive non-typhoidal salmonellosis
A02.8	Other specified Salmonella infections	324648|795	324648	324648	-	324648	Invasive non-typhoidal salmonellosis
A02.9	Salmonella infection, unspecified	324648|795	N/A	N/A	-	N/A
A03.0	Shigellosis due to Shigella dysenteriae	810	810	810	-	810	Shigellosis
A03.1	Shigellosis due to Shigella flexneri	810	810	810	-	810	Shigellosis
A03.2	Shigellosis due to Shigella boydii	810	810	810	-	810	Shigellosis
A03.3	Shigellosis due to Shigella sonnei	810	810	810	-	810	Shigellosis
A03.8	Other shigellosis	810	810	810	-	810	Shigellosis
A03.9	Shigellosis, unspecified	810	810	810	-	810	Shigellosis
A04.8	Other specified bacterial intestinal infections	90078	N/A	N/A	-	N/A
A05.1	Botulism	1267|178475|178478|178481|178487|228371|230800|254504|254509	1267	1267	-	1267	Botulism
A06.0	Acute amoebic dysentery	67	67	67	-	67	Amoebiasis due to Entamoeba histolytica
A06.1	Chronic intestinal amoebiasis	67	67	67	-	67	Amoebiasis due to Entamoeba histolytica
A06.2	Amoebic nondysenteric colitis	67	67	67	-	67	Amoebiasis due to Entamoeba histolytica
A06.3	Amoeboma of intestine	67	67	67	-	67	Amoebiasis due to Entamoeba histolytica
A06.4	Amoebic liver abscess	67	67	67	-	67	Amoebiasis due to Entamoeba histolytica
A06.5	Amoebic lung abscess	67	67	67	-	67	Amoebiasis due to Entamoeba histolytica
A06.6	Amoebic brain abscess	67	67	67	-	67	Amoebiasis due to Entamoeba histolytica
A06.7	Cutaneous amoebiasis	67	67	67	-	67	Amoebiasis due to Entamoeba histolytica
A06.8	Amoebic infection of other sites	67	67	67	-	67	Amoebiasis due to Entamoeba histolytica
A06.9	Amoebiasis, unspecified	67	67	67	-	67	Amoebiasis due to Entamoeba histolytica
A07.0	Balantidiasis	1223	1223	1223	-	1223	Balantidiasis
A07.2	Cryptosporidiosis	1549	1549	1549	-	1549	Cryptosporidiosis
A07.3	Isosporiasis	210|472	472	472	-	472	Isosporiasis
A07.8	Other specified protozoal intestinal diseases	54368	N/A	N/A	-	N/A
A20.0	Bubonic plague	707	707	707	-	707	Plague
A20.1	Cellulocutaneous plague	707	707	707	-	707	Plague
A20.2	Pneumonic plague	707	707	707	-	707	Plague
A20.3	Plague meningitis	707	707	707	-	707	Plague
A20.7	Septicaemic plague	707	707	707	-	707	Plague
A20.8	Other forms of plague	707	707	707	-	707	Plague
A20.9	Plague, unspecified	707	707	707	-	707	Plague
A21.0	Ulceroglandular tularaemia	3392	3392	3392	-	3392	Tularemia
A21.1	Oculoglandular tularaemia	3392	3392	3392	-	3392	Tularemia
A21.2	Pulmonary tularaemia	3392	3392	3392	-	3392	Tularemia
A21.3	Gastro-intestinal tularaemia	3392	3392	3392	-	3392	Tularemia
A21.7	Generalised tularaemia	3392	3392	3392	-	3392	Tularemia
A21.8	Other forms of tularaemia	3392	3392	3392	-	3392	Tularemia
A21.9	Tularaemia, unspecified	3392	3392	3392	-	3392	Tularemia
A22.1	Pulmonary anthrax	247257	247257	247257	-	247257	Inhalational anthrax
A23.0	Brucellosis due to Brucella melitensis	1304	1304	1304	-	1304	Brucellosis
A23.1	Brucellosis due to Brucella abortus	1304	1304	1304	-	1304	Brucellosis
A23.2	Brucellosis due to Brucella suis	1304	1304	1304	-	1304	Brucellosis
A23.3	Brucellosis due to Brucella canis	1304	1304	1304	-	1304	Brucellosis
A23.8	Other brucellosis	1304	1304	1304	-	1304	Brucellosis
A23.9	Brucellosis, unspecified	1304	1304	1304	-	1304	Brucellosis
A24.1	Acute and fulminating melioidosis	31202	31202	31202	-	31202	Melioidosis
A24.2	Subacute and chronic melioidosis	31202	31202	31202	-	31202	Melioidosis
A24.3	Other melioidosis	31202	31202	31202	-	31202	Melioidosis
A24.4	Melioidosis, unspecified	31202	31202	31202	-	31202	Melioidosis
A25.0	Spirillosis	31205|99903	99903	99903	-	99903	Spirillary rat-bite fever
A25.1	Streptobacillosis	31205|99905	99905	99905	-	99905	Streptobacillary rat-bite fever
A25.9	Rat-bite fever, unspecified	31205	31205	31205	-	31205	Rat-bite fever
A27.0	Leptospirosis icterohaemorrhagica	509	509	509	-	509	Leptospirosis
A27.8	Other forms of leptospirosis	509	509	509	-	509	Leptospirosis
A27.9	Leptospirosis, unspecified	509	509	509	-	509	Leptospirosis
A28.1	Cat-scratch disease	50839	50839	50839	-	50839	Cat-scratch disease
A30.0	Indeterminate leprosy	548	548	548	-	548	Leprosy
A30.1	Tuberculoid leprosy	548	548	548	-	548	Leprosy
A30.2	Borderline tuberculoid leprosy	548	548	548	-	548	Leprosy
A30.3	Borderline leprosy	548	548	548	-	548	Leprosy
A30.4	Borderline lepromatous leprosy	548	548	548	-	548	Leprosy
A30.5	Lepromatous leprosy	548	548	548	-	548	Leprosy
A30.8	Other forms of leprosy	548	548	548	-	548	Leprosy
A30.9	Leprosy, unspecified	548	548	548	-	548	Leprosy
A31.0	Pulmonary mycobacterial infection	411703	411703	411703	-	411703	Pulmonary non-tuberculous mycobacterial infection
A31.8	Other mycobacterial infections	314946	N/A	N/A	-	N/A
A32.0	Cutaneous listeriosis	533	533	533	-	533	Listeriosis
A32.1	Listerial meningitis and meningoencephalitis	533	533	533	-	533	Listeriosis
A32.7	Listerial septicaemia	533	533	533	-	533	Listeriosis
A32.8	Other forms of listeriosis	533	533	533	-	533	Listeriosis
A32.9	Listeriosis, unspecified	533	533	533	-	533	Listeriosis
A33	Tetanus neonatorum	3299	3299	3299	-	3299	Tetanus
A34	Obstetrical tetanus	3299	3299	3299	-	3299	Tetanus
A35	Other tetanus	3299	3299	3299	-	3299	Tetanus
A36.0	Pharyngeal diphtheria	1679	1679	1679	-	1679	Diphtheria
A36.1	Nasopharyngeal diphtheria	1679	1679	1679	-	1679	Diphtheria
A36.2	Laryngeal diphtheria	1679	1679	1679	-	1679	Diphtheria
A36.3	Cutaneous diphtheria	1679	1679	1679	-	1679	Diphtheria
A36.8	Other diphtheria	1679	1679	1679	-	1679	Diphtheria
A36.9	Diphtheria, unspecified	1679	1679	1679	-	1679	Diphtheria
A37.0	Whooping cough due to Bordetella pertussis	1489	1489	1489	-	1489	Whooping cough
A37.1	Whooping cough due to Bordetella parapertussis	1489	1489	1489	-	1489	Whooping cough
A37.8	Whooping cough due to other Bordetella species	1489	1489	1489	-	1489	Whooping cough
A37.9	Whooping cough, unspecified	1489	1489	1489	-	1489	Whooping cough
A38	Scarlet fever	36235	N/A	N/A	-	N/A
A42.0	Pulmonary actinomycosis	457095	457095	457095	-	457095	Actinomycosis
A42.1	Abdominal actinomycosis	457095	457095	457095	-	457095	Actinomycosis
A42.2	Cervicofacial actinomycosis	457095	457095	457095	-	457095	Actinomycosis
A42.7	Actinomycotic septicaemia	457095	457095	457095	-	457095	Actinomycosis
A42.8	Other forms of actinomycosis	457095	457095	457095	-	457095	Actinomycosis
A43.0	Pulmonary nocardiosis	31204	31204	31204	-	31204	Nocardiosis
A43.1	Cutaneous nocardiosis	31204	31204	31204	-	31204	Nocardiosis
A43.8	Other forms of nocardiosis	31204	31204	31204	-	31204	Nocardiosis
A43.9	Nocardiosis, unspecified	31204	31204	31204	-	31204	Nocardiosis
A44.0	Systemic bartonellosis	64692	64692	N/A	-	N/A
A48.1	Legionnaires' disease	549	549	549	-	549	Legionellosis
A48.2	Nonpneumonic Legionnaires' disease [Pontiac fever]	99748	99748	99748	-	99748	Pontiac fever
A48.3	Toxic shock syndrome	36234|99918|99919	99918	36234	-	36234	Bacterial toxic-shock syndrome
A48.8	Other specified bacterial diseases	1902	N/A	N/A	-	N/A
A68.0	Louse-borne relapsing fever	91547	91547	91547	-	91547	Relapsing fever
A68.1	Tick-borne relapsing fever	91547	N/A	91547	-	91547	Relapsing fever
A68.9	Relapsing fever, unspecified	91547	N/A	91547	-	91547	Relapsing fever
A69.0	Necrotising ulcerative stomatitis	2700	N/A	2700	-	2700	Noma
A69.2	Lyme disease	91546	91546	91546	-	91546	Lyme disease
A75.0	Epidemic louse-borne typhus fever due to Rickettsia prowazekii	102023|83314|99991	83314	83314	-	83314	Epidemic typhus
A75.1	Recrudescent typhus [Brill's disease]	102023|99990	99990	99990	-	99990	Brill-Zinsser disease
A75.2	Typhus fever due to Rickettsia typhi	102023|83315	102023	83315	-	83315	Murine typhus
A75.3	Typhus fever due to Rickettsia tsutsugamushi	102023|83317	83317	83317	-	83317	Scrub typhus
A75.9	Typhus fever, unspecified	102023	102023	102023	-	102023	Typhus-group rickettsiosis
A77.0	Spotted fever due to Rickettsia rickettsii	102022|83311	83311	83311	-	83311	Rocky Mountain spotted fever
A77.1	Spotted fever due to Rickettsia conorii	101334|102022|83313	83313	83313	-	83313	Boutonneuse fever
A77.2	Spotted fever due to Rickettsia siberica	102022	102022	102022	-	102022	Spotted fever rickettsiosis
A77.3	Spotted fever due to Rickettsia australis	102022	102022	102022	-	102022	Spotted fever rickettsiosis
A77.8	Other spotted fevers	102022	N/A	102022	-	102022	Spotted fever rickettsiosis
A77.9	Spotted fever, unspecified	102022	N/A	102022	-	102022	Spotted fever rickettsiosis
A78	Q fever	781	781	781	-	781	Q fever
A79.0	Trench fever	64694	64694	64694	-	64694	Trench fever
A79.1	Rickettsialpox due to Rickettsia akari	83312	83312	83312	-	83312	Rickettsialpox
A79.8	Other specified rickettsioses	83316	N/A	N/A	-	N/A
A80.0	Acute paralytic poliomyelitis, vaccine-associated	2912	2912	2912	-	2912	Poliomyelitis
A80.1	Acute paralytic poliomyelitis, wild virus, imported	2912	2912	2912	-	2912	Poliomyelitis
A80.2	Acute paralytic poliomyelitis, wild virus, indigenous	2912	2912	2912	-	2912	Poliomyelitis
A80.3	Acute paralytic poliomyelitis, other and unspecified	2912	2912	2912	-	2912	Poliomyelitis
A80.4	Acute nonparalytic poliomyelitis	2912	2912	2912	-	2912	Poliomyelitis
A80.9	Acute poliomyelitis, unspecified	2912	2912	2912	-	2912	Poliomyelitis
A81.0	Creutzfeldt-Jakob disease	204|282166|454700|56970	56970	56970	-	56970	Human prion disease
A81.1	Subacute sclerosing panencephalitis	2806|56970	2806	2806	-	2806	Subacute sclerosing leukoencephalitis
A81.2	Progressive multifocal leukoencephalopathy	217260	217260	217260	-	217260	Progressive multifocal leukoencephalopathy
A81.8	Other atypical virus infections of central nervous system	280397|280400|356|454742|454745|466|56970	N/A	N/A	-	N/A
A81.9	Atypical virus infection of central nervous system, unspecified	56970	56970	N/A	-	N/A
A82.0	Sylvatic rabies	770	770	770	-	770	Rabies
A82.1	Urban rabies	770	770	770	-	770	Rabies
A82.9	Rabies, unspecified	770	770	770	-	770	Rabies
A83.0	Japanese encephalitis	79139	79139	79139	-	79139	Japanese encephalitis
A83.1	Western equine encephalitis	83593	83593	83593	-	83593	Western equine encephalitis
A83.2	Eastern equine encephalitis	83594	83594	83594	-	83594	Eastern equine encephalitis
A83.3	St. Louis encephalitis	83484	83484	83484	-	83484	St. Louis encephalitis
A83.5	California encephalitis	83483	83483	83483	-	83483	La Crosse encephalitis
A84.0	Far Eastern tick-borne encephalitis [Russian spring-summer encephalitis]	297	297	297	-	297	Tick-borne encephalitis
A84.1	Central European tick-borne encephalitis	297	297	297	-	297	Tick-borne encephalitis
A84.8	Other tick-borne viral encephalitis	297	297	297	-	297	Tick-borne encephalitis
A84.9	Tick-borne viral encephalitis, unspecified	297	297	297	-	297	Tick-borne encephalitis
A85.8	Other specified viral encephalitis	83600	N/A	N/A	-	N/A
A86	Unspecified viral encephalitis	163921	N/A	N/A	-	N/A
A92.0	Chikungunya virus disease	324625	324625	324625	-	324625	Chikungunya
A92.3	West Nile fever	83476	83476	83476	-	83476	West-Nile encephalitis
A92.4	Rift Valley fever	319251	319251	319251	-	319251	Rift valley fever
A93.2	Colorado tick fever	83595	83595	83595	-	83595	Colorado tick fever
A95.0	Sylvatic yellow fever	99829	99829	99829	-	99829	Yellow fever
A95.1	Urban yellow fever	99829	99829	99829	-	99829	Yellow fever
A95.9	Yellow fever, unspecified	99829	99829	99829	-	99829	Yellow fever
A96.0	Junin haemorrhagic fever	319223	319223	319223	-	319223	Argentine hemorrhagic fever
A96.1	Machupo haemorrhagic fever	319229	319229	319229	-	319229	Bolivian hemorrhagic fever
A96.2	Lassa fever	99824	99824	99824	-	99824	Lassa fever
A96.8	Other arenaviral haemorrhagic fevers	319213|319234|319239|319244	N/A	N/A	-	N/A
A97.0	Dengue without warning signs	99828	99828	99828	-	99828	Dengue fever
A97.1	Dengue with warning signs	99828	99828	99828	-	99828	Dengue fever
A97.2	Severe Dengue	99828	99828	99828	-	99828	Dengue fever
A97.9	Dengue, unspecified	99828	99828	99828	-	99828	Dengue fever
A98.0	Crimean-Congo haemorrhagic fever	99827	99827	99827	-	99827	Crimean-Congo hemorrhagic fever
A98.1	Omsk haemorrhagic fever	319266	319266	319266	-	319266	Omsk hemorrhagic fever
A98.2	Kyasanur Forest disease	319254	319254	319254	-	319254	Kyasanur forest disease
A98.3	Marburg virus disease	99826	99826	99826	-	99826	Marburg hemorrhagic fever
A98.4	Ebola virus disease	319218	319218	319218	-	319218	Ebola hemorrhagic fever
A98.8	Other specified viral haemorrhagic fevers	99825	N/A	N/A	-	N/A
B00.1	Herpesviral vesicular dermatitis	35061	35061	N/A	-	N/A
B07	Viral warts	302	N/A	N/A	-	N/A
B08.0	Other orthopoxvirus infections	438279	438279	438279	-	438279	Human infection by orthopoxvirus
B17.0	Acute delta-(super) infection of hepatitis B carrier	402823	402823	402823	-	402823	Hepatitis delta
B22.2	HIV disease resulting in wasting syndrome	90081	90081	90081	-	90081	AIDS wasting syndrome
B25.8	Other cytomegaloviral diseases	35062	35062	N/A	-	35062	Idiopathic disseminated cytomegalovirus infection
B27.0	Gammaherpesviral mononucleosis	2566	2566	N/A	-	2566	Chronic Epstein-Barr virus infection syndrome
B33.8	Other specified viral diseases	324632	N/A	N/A	-	N/A
B34.0	Adenovirus infection, unspecified	91127	N/A	N/A	-	N/A
B35.0	Tinea barbae and tinea capitis	499	499	N/A	-	N/A
B35.8	Other dermatophytoses	397587	N/A	N/A	-	N/A
B37.2	Candidiasis of skin and nail	1334	1334	N/A	-	N/A
B38.0	Acute pulmonary coccidioidomycosis	228123	228123	228123	-	228123	Coccidioidomycosis
B38.1	Chronic pulmonary coccidioidomycosis	228123	228123	228123	-	228123	Coccidioidomycosis
B38.2	Pulmonary coccidioidomycosis, unspecified	228123	228123	228123	-	228123	Coccidioidomycosis
B38.3	Cutaneous coccidioidomycosis	228123	228123	228123	-	228123	Coccidioidomycosis
B38.4	Coccidioidomycosis meningitis	228123	228123	228123	-	228123	Coccidioidomycosis
B38.7	Disseminated coccidioidomycosis	228123	228123	228123	-	228123	Coccidioidomycosis
B38.8	Other forms of coccidioidomycosis	228123	228123	228123	-	228123	Coccidioidomycosis
B38.9	Coccidioidomycosis, unspecified	228123	228123	228123	-	228123	Coccidioidomycosis
B39.0	Acute pulmonary histoplasmosis capsulati	390	390	390	-	390	Histoplasmosis
B39.1	Chronic pulmonary histoplasmosis capsulati	390	390	390	-	390	Histoplasmosis
B39.2	Pulmonary histoplasmosis capsulati, unspecified	390	390	390	-	390	Histoplasmosis
B39.3	Disseminated histoplasmosis capsulati	390	390	390	-	390	Histoplasmosis
B39.4	Histoplasmosis capsulati, unspecified	390	390	390	-	390	Histoplasmosis
B39.5	Histoplasmosis duboisii	390	390	390	-	390	Histoplasmosis
B39.9	Histoplasmosis, unspecified	390	390	390	-	390	Histoplasmosis
B41.0	Pulmonary paracoccidioidomycosis	73260	73260	73260	-	73260	Paracoccidioidomycosis
B41.7	Disseminated paracoccidioidomycosis	73260	73260	73260	-	73260	Paracoccidioidomycosis
B41.8	Other forms of paracoccidioidomycosis	73260	73260	73260	-	73260	Paracoccidioidomycosis
B41.9	Paracoccidioidomycosis, unspecified	73260	73260	73260	-	73260	Paracoccidioidomycosis
B42.0	Pulmonary sporotrichosis	826	826	826	-	826	Sporotrichosis
B42.1	Lymphocutaneous sporotrichosis	826	826	826	-	826	Sporotrichosis
B42.7	Disseminated sporotrichosis	826	826	826	-	826	Sporotrichosis
B42.8	Other forms of sporotrichosis	826	826	826	-	826	Sporotrichosis
B42.9	Sporotrichosis, unspecified	826	826	826	-	826	Sporotrichosis
B43.0	Cutaneous chromomycosis	182	182	182	-	182	Chromomycosis
B43.1	Phaeomycotic brain abscess	182	N/A	N/A	-	N/A
B43.2	Subcutaneous phaeomycotic abscess and cyst	182	N/A	N/A	-	N/A
B43.8	Other forms of chromomycosis	182	182	182	-	182	Chromomycosis
B43.9	Chromomycosis, unspecified	182	182	182	-	182	Chromomycosis
B44.0	Invasive pulmonary aspergillosis	1163	1163	1163	-	1163	Aspergillosis
B44.1	Other pulmonary aspergillosis	1163	1163	1163	-	1163	Aspergillosis
B44.2	Tonsillar aspergillosis	1163	1163	1163	-	1163	Aspergillosis
B44.7	Disseminated aspergillosis	1163	1163	1163	-	1163	Aspergillosis
B44.8	Other forms of aspergillosis	1163	1163	1163	-	1163	Aspergillosis
B44.9	Aspergillosis, unspecified	1163	1163	1163	-	1163	Aspergillosis
B45.0	Pulmonary cryptococcosis	1546	1546	1546	-	1546	Cryptococcosis
B45.1	Cerebral cryptococcosis	1546	1546	1546	-	1546	Cryptococcosis
B45.2	Cutaneous cryptococcosis	1546	1546	1546	-	1546	Cryptococcosis
B45.3	Osseous cryptococcosis	1546	1546	1546	-	1546	Cryptococcosis
B45.7	Disseminated cryptococcosis	1546	1546	1546	-	1546	Cryptococcosis
B45.8	Other forms of cryptococcosis	1546	1546	1546	-	1546	Cryptococcosis
B45.9	Cryptococcosis, unspecified	1546	1546	1546	-	1546	Cryptococcosis
B46.0	Pulmonary mucormycosis	73263	73263	73263	-	73263	Zygomycosis
B46.1	Rhinocerebral mucormycosis	73263	73263	73263	-	73263	Zygomycosis
B46.2	Gastro-intestinal mucormycosis	73263	73263	73263	-	73263	Zygomycosis
B46.3	Cutaneous mucormycosis	73263	73263	73263	-	73263	Zygomycosis
B46.4	Disseminated mucormycosis	73263	73263	73263	-	73263	Zygomycosis
B46.5	Mucormycosis, unspecified	73263	73263	73263	-	73263	Zygomycosis
B46.8	Other zygomycoses	73263	73263	73263	-	73263	Zygomycosis
B46.9	Zygomycosis, unspecified	73263	73263	73263	-	73263	Zygomycosis
B47.0	Eumycetoma	2583	2583	2583	-	2583	Mycetoma
B47.1	Actinomycetoma	2583	2583	2583	-	2583	Mycetoma
B47.9	Mycetoma, unspecified	2583	2583	2583	-	2583	Mycetoma
B48.7	Opportunistic mycoses	228119|449280	N/A	N/A	-	N/A
B50.0	Plasmodium falciparum malaria with cerebral complications	673	673	673	-	673	Malaria
B50.8	Other severe and complicated Plasmodium falciparum malaria	673	673	673	-	673	Malaria
B50.9	Plasmodium falciparum malaria, unspecified	673	673	673	-	673	Malaria
B51.0	Plasmodium vivax malaria with rupture of spleen	673	673	673	-	673	Malaria
B51.8	Plasmodium vivax malaria with other complications	673	673	673	-	673	Malaria
B51.9	Plasmodium vivax malaria without complication	673	673	673	-	673	Malaria
B52.0	Plasmodium malariae malaria with nephropathy	673	673	673	-	673	Malaria
B52.8	Plasmodium malariae malaria with other complications	673	673	673	-	673	Malaria
B52.9	Plasmodium malariae malaria without complication	673	673	673	-	673	Malaria
B53.0	Plasmodium ovale malaria	673	673	673	-	673	Malaria
B53.1	Malaria due to simian plasmodia	673	673	673	-	673	Malaria
B53.8	Other parasitologically confirmed malaria, not elsewhere classified	673	673	673	-	673	Malaria
B54	Unspecified malaria	673	673	673	-	673	Malaria
B55.0	Visceral leishmaniasis	507	507	507	-	507	Leishmaniasis
B55.1	Cutaneous leishmaniasis	507	507	507	-	507	Leishmaniasis
B55.2	Mucocutaneous leishmaniasis	507	507	507	-	507	Leishmaniasis
B55.9	Leishmaniasis, unspecified	507	507	507	-	507	Leishmaniasis
B56.0	Gambiense trypanosomiasis	3385	3385	3385	-	3385	African trypanosomiasis
B56.1	Rhodesiense trypanosomiasis	3385	3385	3385	-	3385	African trypanosomiasis
B56.9	African trypanosomiasis, unspecified	3385	3385	3385	-	3385	African trypanosomiasis
B57.0	Acute Chagas' disease with heart involvement	3386	3386	3386	-	3386	American trypanosomiasis
B57.1	Acute Chagas' disease without heart involvement	3386	3386	3386	-	3386	American trypanosomiasis
B57.2	Chagas' disease (chronic) with heart involvement	3386	3386	3386	-	3386	American trypanosomiasis
B57.3	Chagas' disease (chronic) with digestive system involvement	3386	3386	3386	-	3386	American trypanosomiasis
B57.4	Chagas' disease (chronic) with nervous system involvement	3386	3386	3386	-	3386	American trypanosomiasis
B57.5	Chagas' disease (chronic) with other organ involvement	3386	3386	3386	-	3386	American trypanosomiasis
B60.0	Babesiosis	108	108	108	-	108	Babesiosis
B60.1	Acanthamoebiasis	68	68	68	-	68	Amoebiasis due to free-living amoebae
B60.2	Negleriasis	68	68	68	-	68	Amoebiasis due to free-living amoebae
B60.8	Other specified protozoal diseases	2552	N/A	N/A	-	N/A
B65.0	Schistosomiasis due to Schistosoma haematobium [urinary schistosomiasis]	1247	1247	1247	-	1247	Schistosomiasis
B65.1	Schistosomiasis due to Schistosoma Mansoni [intestinal schistosomiasis]	1247	1247	1247	-	1247	Schistosomiasis
B65.2	Schistosomiasis due to Schistosoma japonicum	1247	1247	1247	-	1247	Schistosomiasis
B65.3	Cercarial dermatitis	1247	1247	1247	-	1247	Schistosomiasis
B65.8	Other schistosomiases	1247	1247	1247	-	1247	Schistosomiasis
B65.9	Schistosomiasis, unspecified	1247	1247	1247	-	1247	Schistosomiasis
B67.0	Echinococcus granulosus infection of liver	400	400	400	-	400	Cystic echinococcosis
B67.1	Echinococcus granulosus infection of lung	400	400	400	-	400	Cystic echinococcosis
B67.2	Echinococcus granulosus infection of bone	400	400	400	-	400	Cystic echinococcosis
B67.3	Echinococcus granulosus infection, other and multiple sites	400	400	400	-	400	Cystic echinococcosis
B67.4	Echinococcus granulosus infection, unspecified	400	400	400	-	400	Cystic echinococcosis
B67.5	Echinococcus multilocularis infection of liver	284|400	284	284	-	284	Alveolar echinococcosis
B67.6	Echinococcus multilocularis infection, other and multiple sites	284|400	284	284	-	284	Alveolar echinococcosis
B67.7	Echinococcus multilocularis infection, unspecified	284|400	284	284	-	284	Alveolar echinococcosis
B67.8	Echinococcosis, unspecified, of liver	400	N/A	N/A	-	N/A
B67.9	Echinococcosis, other and unspecified	400	N/A	N/A	-	N/A
B69.0	Cysticercosis of central nervous system	1560	1560	1560	-	1560	Cysticercosis
B69.1	Cysticercosis of eye	1560	1560	1560	-	1560	Cysticercosis
B69.8	Cysticercosis of other sites	1560	1560	1560	-	1560	Cysticercosis
B69.9	Cysticercosis, unspecified	1560	1560	1560	-	1560	Cysticercosis
B70.0	Diphyllobothriasis	128	128	128	-	128	Diphyllobothriasis
B71.0	Hymenolepiasis	401	401	401	-	401	Hymenolepiasis
B72	Dracunculiasis	231	231	231	-	231	Dracunculiasis
B73	Onchocerciasis	2737	2737	2737	-	2737	Onchocerciasis
B74.0	Filariasis due to Wuchereria bancrofti	2034|2035	2035	2035	-	2035	Lymphatic filariasis
B74.1	Filariasis due to Brugia malayi	2034|2035	2035	2035	-	2035	Lymphatic filariasis
B74.2	Filariasis due to Brugia timori	2034|2035	2035	2035	-	2035	Lymphatic filariasis
B74.3	Loiasis	2034|2404	2404	2404	-	2404	Loiasis
B74.4	Mansonelliasis	2034|2459	2459	2459	-	2459	Mansonelliasis
B74.8	Other filariases	166291|2034	2034	2034	-	2034	Filariasis
B74.9	Filariasis, unspecified	2034	2034	2034	-	2034	Filariasis
B75	Trichinellosis	863	863	863	-	863	Trichinellosis
B76.0	Ankylostomiasis	78	78	78	-	78	Ankylostomiasis
B76.1	Necatoriasis	78	N/A	N/A	-	N/A
B76.8	Other hookworm diseases	78	N/A	N/A	-	N/A
B76.9	Hookworm disease, unspecified	423717|78	N/A	N/A	-	N/A
B78.0	Intestinal strongyloidiasis	76	76	76	-	76	Strongyloidiasis
B78.1	Cutaneous strongyloidiasis	76	76	76	-	76	Strongyloidiasis
B78.7	Disseminated strongyloidiasis	76	76	76	-	76	Strongyloidiasis
B78.9	Strongyloidiasis, unspecified	76	76	76	-	76	Strongyloidiasis
B81.0	Anisakiasis	1070	1070	1070	-	1070	Anisakiasis
B81.3	Intestinal angiostrongyliasis	74	74	74	-	74	Angiostrongyliasis
B83.0	Visceral larva migrans	3343	3343	3343	-	3343	Toxocariasis
B83.2	Angiostrongyliasis due to Parastrongylus cantonensis	74	74	74	-	74	Angiostrongyliasis
B87.0	Cutaneous myiasis	504|591|75110|99983	99983	99983	-	99983	Cutaneous myiasis
B87.1	Wound myiasis	165955|75110	165955	165955	-	165955	Wound myiasis
B87.2	Ocular myiasis	75110	75110	75110	-	75110	Myiasis
B87.3	Nasopharyngeal myiasis	75110	75110	75110	-	75110	Myiasis
B87.4	Aural myiasis	75110	75110	75110	-	75110	Myiasis
B87.8	Myiasis of other sites	165958|75110	75110	75110	-	75110	Myiasis
B87.9	Myiasis, unspecified	75110	75110	75110	-	75110	Myiasis
B88.0	Other acariasis	283	N/A	N/A	-	N/A
B88.1	Tungiasis [sand flea infestation]	879	879	879	-	879	Tungiasis
B96.0	Mycoplasma pneumoniae [M. pneumoniae] as the cause of diseases classified to other chapters	83482	N/A	N/A	-	N/A
C07	Malignant neoplasm of parotid gland	276145	276145	276145	-	276145	Malignant epithelial tumor of salivary glands
C08.0	Submandibular gland	276145	276145	276145	-	276145	Malignant epithelial tumor of salivary glands
C08.1	Sublingual gland	276145	276145	276145	-	276145	Malignant epithelial tumor of salivary glands
C08.8	Overlapping lesion of major salivary glands	276145	276145	276145	-	276145	Malignant epithelial tumor of salivary glands
C11.0	Superior wall of nasopharynx	150	150	150	-	150	Nasopharyngeal carcinoma
C11.1	Posterior wall of nasopharynx	150	150	150	-	150	Nasopharyngeal carcinoma
C11.2	Lateral wall of nasopharynx	150	150	150	-	150	Nasopharyngeal carcinoma
C11.3	Anterior wall of nasopharynx	150	150	150	-	150	Nasopharyngeal carcinoma
C15.0	Cervical part of oesophagus	418945|418951|99977	N/A	N/A	70482	70482	Carcinoma of esophagus
C15.1	Thoracic part of oesophagus	418945|418951|99977	N/A	N/A	70482	70482	Carcinoma of esophagus
C15.2	Abdominal part of oesophagus	418945|418951|99976	N/A	N/A	70482	70482	Carcinoma of esophagus
C15.3	Upper third of oesophagus	418945|418951|99977	N/A	N/A	70482	70482	Carcinoma of esophagus
C15.4	Middle third of oesophagus	418945|418951|99977	N/A	N/A	70482	70482	Carcinoma of esophagus
C15.5	Lower third of oesophagus	418945|418951|99976	N/A	N/A	70482	70482	Carcinoma of esophagus
C15.8	Overlapping lesion of oesophagus	418945|418951	N/A	N/A	70482	70482	Carcinoma of esophagus
C16.0	Cardia	313920|418959|423786	N/A	N/A	-	N/A
C16.1	Fundus of stomach	418959|423786	N/A	N/A	-	N/A
C16.2	Body of stomach	313920|418959|423786	N/A	N/A	-	N/A
C16.3	Pyloric antrum	418959|423786	N/A	N/A	-	N/A
C16.4	Pylorus	418959|423786	N/A	N/A	-	N/A
C16.5	Lesser curvature of stomach, unspecified	418959|423786	N/A	N/A	-	N/A
C16.6	Greater curvature of stomach, unspecified	423786	N/A	N/A	-	N/A
C16.8	Overlapping lesion of stomach	418959|423786	N/A	N/A	-	N/A
C16.9	Stomach, unspecified	26106|36273	N/A	N/A	-	N/A
C17.0	Duodenum	104076|423968	N/A	N/A	-	N/A
C17.1	Jejunum	104076|423968	N/A	N/A	-	N/A
C17.2	Ileum	104076|423968	N/A	N/A	-	N/A
C17.3	Meckel's diverticulum	104076|423968	N/A	N/A	-	N/A
C17.8	Overlapping lesion of small intestine	104076|423968	N/A	N/A	-	N/A
C18.0	Caecum	423994|440437	N/A	N/A	-	N/A
C18.1	Appendix	100079|329984|391723|440437	N/A	N/A	-	N/A
C18.2	Ascending colon	423994|440437	N/A	N/A	-	N/A
C18.3	Hepatic flexure	423994|440437	N/A	N/A	-	N/A
C18.4	Transverse colon	423994|440437	N/A	N/A	-	N/A
C18.5	Splenic flexure	423994|440437	N/A	N/A	-	N/A
C18.6	Descending colon	423994|440437	N/A	N/A	-	N/A
C18.7	Sigmoid colon	423994|440437	N/A	N/A	-	N/A
C18.8	Overlapping lesion of colon	423994	N/A	N/A	-	N/A
C18.9	Colon, unspecified	423994	N/A	N/A	-	N/A
C20	Malignant neoplasm of rectum	424002	N/A	N/A	-	N/A
C21.1	Anal canal	424016|424019	N/A	N/A	-	N/A
C22.0	Liver cell carcinoma	210159|33402|401920|424943|424970|424975|88673	88673	88673	88673	88673	Hepatocellular carcinoma
C22.1	Intrahepatic bile duct carcinoma	424943|424970|424975|424982|70567	70567	70567	70567	70567	Cholangiocarcinoma
C22.2	Hepatoblastoma	449	449	449	449	449	Hepatoblastoma
C22.7	Other specified carcinomas of liver	100085|180226|289362|424970	N/A	N/A	-	N/A
C23	Malignant neoplasm of gallbladder	100086|424991|424996	N/A	N/A	-	N/A
C24.0	Extrahepatic bile duct	424991|424996|70567|99978	N/A	N/A	-	N/A
C24.1	Ampulla of Vater	300557|424991|424996	N/A	N/A	-	N/A
C24.8	Overlapping lesion of biliary tract	424991|424996|70567	N/A	N/A	-	N/A
C24.9	Biliary tract, unspecified	424996|70567	N/A	N/A	-	N/A
C25.0	Head of pancreas	424039|424046|424053|424065|424073|424080	N/A	N/A	-	N/A
C25.1	Body of pancreas	424039|424046|424053|424065|424073|424080|677	N/A	N/A	-	N/A
C25.2	Tail of pancreas	424039|424046|424053|424065|424073|424080	N/A	N/A	-	N/A
C25.3	Pancreatic duct	424058	N/A	N/A	-	N/A
C25.4	Endocrine pancreas	913	N/A	N/A	-	N/A
C25.7	Other parts of pancreas	424039|424046|424053|424065|424073|424080	N/A	N/A	-	N/A
C25.8	Overlapping lesion of pancreas	424039|424046|424053|424065|424073|424080	N/A	N/A	-	N/A
C26.9	Ill-defined sites within the digestive system	44890	N/A	N/A	-	N/A
C30.0	Nasal cavity	1957	N/A	N/A	-	N/A
C34.1	Upper lobe, bronchus or lung	284395|64741|64742|99933|99934|99935	N/A	N/A	-	N/A
C34.2	Middle lobe, bronchus or lung	284395|64741|64742|99933|99934|99935	N/A	N/A	-	N/A
C34.3	Lower lobe, bronchus or lung	284395|64741|64742|99933|99934|99935	N/A	N/A	-	N/A
C34.8	Overlapping lesion of bronchus and lung	284395|64741|99933|99934|99935	N/A	N/A	-	N/A
C34.9	Bronchus or lung, unspecified	64741|64742|70573|99933|99934|99935	N/A	N/A	-	N/A
C37	Malignant neoplasm of thymus	263310|263317|263324|263331|263335|263339|3398|97289|99868|99869	N/A	N/A	-	N/A
C38.0	Heart	874|875	N/A	N/A	-	N/A
C40.0	Scapula and long bones of upper limb	319	N/A	N/A	-	N/A
C40.1	Short bones of upper limb	319	N/A	N/A	-	N/A
C40.2	Long bones of lower limb	319|55881	N/A	N/A	-	N/A
C40.3	Short bones of lower limb	319	N/A	N/A	-	N/A
C41.1	Mandible	314422	N/A	N/A	-	N/A
C41.2	Vertebral column	319	N/A	N/A	-	N/A
C41.3	Ribs, sternum and clavicle	319	N/A	N/A	-	N/A
C41.4	Pelvic bones, sacrum and coccyx	319|494421	N/A	N/A	-	N/A
C41.9	Bone and articular cartilage, unspecified	2760|668	N/A	N/A	-	N/A
C43.0	Malignant melanoma of lip	618	N/A	N/A	-	N/A
C43.1	Malignant melanoma of eyelid, including canthus	618	N/A	N/A	-	N/A
C43.2	Malignant melanoma of ear and external auricular canal	618	N/A	N/A	-	N/A
C43.3	Malignant melanoma of other and unspecified parts of face	618	N/A	N/A	-	N/A
C43.4	Malignant melanoma of scalp and neck	618	N/A	N/A	-	N/A
C43.5	Malignant melanoma of trunk	618	N/A	N/A	-	N/A
C43.6	Malignant melanoma of upper limb, including shoulder	618	N/A	N/A	-	N/A
C43.7	Malignant melanoma of lower limb, including hip	618	N/A	N/A	-	N/A
C43.8	Overlapping malignant melanoma of skin	618	N/A	N/A	-	N/A
C44.3	Skin of other and unspecified parts of face	499182|65748|79140	N/A	N/A	-	N/A
C44.4	Skin of scalp and neck	499182	N/A	N/A	-	N/A
C44.5	Skin of trunk	2800	N/A	N/A	-	N/A
C44.6	Skin of upper limb, including shoulder	65748|79140	N/A	N/A	-	N/A
C44.7	Skin of lower limb, including hip	65748|79140	N/A	N/A	-	N/A
C45.0	Mesothelioma of pleura	50251	50251	50251	-	50251	Pleural mesothelioma
C45.1	Mesothelioma of peritoneum	168807|168811|168816	168811	168811	-	168811	Malignant peritoneal mesothelioma
C46.0	Kaposi's sarcoma of skin	33276	33276	33276	33276	33276	Kaposi sarcoma
C46.1	Kaposi's sarcoma of soft tissue	33276	33276	33276	33276	33276	Kaposi sarcoma
C46.2	Kaposi's sarcoma of palate	33276	33276	33276	33276	33276	Kaposi sarcoma
C46.3	Kaposi's sarcoma of lymph nodes	33276	33276	33276	33276	33276	Kaposi sarcoma
C46.7	Kaposi's sarcoma of other sites	33276	33276	33276	33276	33276	Kaposi sarcoma
C46.8	Kaposi's sarcoma of multiple organs	33276	33276	33276	33276	33276	Kaposi sarcoma
C46.9	Kaposi's sarcoma, unspecified	33276	33276	33276	33276	33276	Kaposi sarcoma
C47.9	Peripheral nerves and autonomic nervous system, unspecified	3148|85102	N/A	N/A	-	N/A
C48.0	Retroperitoneum	398980	N/A	N/A	-	N/A
C48.1	Specified parts of peritoneum	168807|398980	N/A	N/A	-	N/A
C48.2	Peritoneum, unspecified	168807|168829|398980|83469	N/A	N/A	-	N/A
C48.8	Overlapping lesion of retroperitoneum and peritoneum	398980	N/A	N/A	-	N/A
C49.5	Connective and soft tissue of pelvis	494421	N/A	N/A	-	N/A
C49.6	Connective and soft tissue of trunk, unspecified	494421	N/A	N/A	-	N/A
C49.9	Connective and soft tissue, unspecified	163699|2023|2030|209916|231108|263413|293199|293202|31112|3273|370334|55880|64720|69077|69078|780|79105|99756|99757|99966|99967|99969|99970|99971	N/A	N/A	-	N/A
C50.0	Nipple and areola	180275|213528|213531|213557|227535	N/A	N/A	-	N/A
C50.1	Central portion of breast	213528|213531|213557|227535	N/A	N/A	-	N/A
C50.2	Upper-inner quadrant of breast	213528|213531|213557|227535	N/A	N/A	-	N/A
C50.3	Lower-inner quadrant of breast	213528|213531|213557|227535	N/A	N/A	-	N/A
C50.4	Upper-outer quadrant of breast	213528|213531|213557|227535	N/A	N/A	-	N/A
C50.5	Lower-outer quadrant of breast	213528|213531|213557|227535	N/A	N/A	-	N/A
C50.6	Axillary tail of breast	213528|213531|213557|227535	N/A	N/A	-	N/A
C50.8	Overlapping lesion of breast	213528|213531|213557|227535	N/A	N/A	-	N/A
C52	Malignant neoplasm of vagina	180247|206489|206492	N/A	N/A	-	N/A
C53.0	Endocervix	213767|213772|213777|213782|213792|213797|213802|213807|213812|213817|213823|213828|213833|213837	N/A	N/A	-	N/A
C53.1	Exocervix	213767|213772|213777|213782|213792|213797|213802|213807|213812|213817|213823|213828|213833|213837	N/A	N/A	-	N/A
C53.8	Overlapping lesion of cervix uteri	213767|213772|213777|213782|213792|213797|213802|213807|213812|213817|213823|213828|213833|213837	N/A	N/A	-	N/A
C54.0	Isthmus uteri	213589|213605|213630|213731|213736|213751	N/A	N/A	-	N/A
C54.1	Endometrium	213574|213589|213605|213630|213711|213726|213731|213736|213751	N/A	N/A	-	N/A
C54.2	Myometrium	213589|213600|213605|213615|213620|213625|213630|213731|213736|213751	N/A	N/A	-	N/A
C54.3	Fundus uteri	213589|213605|213630|213731|213736|213751	N/A	N/A	-	N/A
C54.8	Overlapping lesion of corpus uteri	213589|213605|213630|213731|213736|213751	N/A	N/A	-	N/A
C54.9	Corpus uteri, unspecified	213610|213716|213746	N/A	N/A	-	N/A
C56	Malignant neoplasm of ovary	145|206473|206538|213504|213512|213517|213524|289356|35807|35808|370396|398961|398971|398987|454723|876|99912|99915|99916|99917	N/A	N/A	-	N/A
C57.0	Fallopian tube	180242	180242	180242	180242	180242	Malignant tumor of fallopian tubes
C58	Malignant neoplasm of placenta	99926	N/A	N/A	-	N/A
C60.0	Prepuce	398043|398053|398058	398043	398043	-	398043	Malignant tumor of penis
C60.1	Glans penis	398043|398053|398058	398043	398043	-	398043	Malignant tumor of penis
C60.2	Body of penis	398043|398053|398058	398043	398043	-	398043	Malignant tumor of penis
C60.8	Overlapping lesion of penis	398043|398053|398058	398043	398043	-	398043	Malignant tumor of penis
C60.9	Penis, unspecified	398043|398053|398058	398043	398043	-	398043	Malignant tumor of penis
C61	Malignant neoplasm of prostate	1331	N/A	N/A	-	N/A
C62.1	Descended testis	363489|363494|363504	N/A	N/A	-	N/A
C62.9	Testis, unspecified	363483|842|876|99865	N/A	N/A	-	N/A
C63.0	Epididymis	363478	N/A	N/A	-	N/A
C63.1	Spermatic cord	363478	N/A	N/A	-	N/A
C63.2	Scrotum	363478	N/A	N/A	-	N/A
C63.7	Other specified male genital organs	363478	N/A	N/A	-	N/A
C63.8	Overlapping lesion of male genital organs	363478	N/A	N/A	-	N/A
C64	Malignant neoplasm of kidney, except renal pelvis	247203|319276|319287|319298|319303|319308|319319|319322|319325|404511|404514|422526|457246|47044|523|654|97290	N/A	N/A	-	N/A
C67.0	Trigone of bladder	209989|284400	N/A	N/A	-	N/A
C67.1	Dome of bladder	209989|284400	N/A	N/A	-	N/A
C67.2	Lateral wall of bladder	209989|284400	N/A	N/A	-	N/A
C67.3	Anterior wall of bladder	209989|284400	N/A	N/A	-	N/A
C67.4	Posterior wall of bladder	209989|284400	N/A	N/A	-	N/A
C67.5	Bladder neck	209989|284400	N/A	N/A	-	N/A
C67.6	Ureteric orifice	209989|284400	N/A	N/A	-	N/A
C67.7	Urachus	209989|284400	N/A	N/A	-	N/A
C67.8	Overlapping lesion of bladder	209989|284400	N/A	N/A	-	N/A
C67.9	Bladder, unspecified	209989|284400	N/A	N/A	-	N/A
C69.2	Retina	357027|357034|790	N/A	N/A	790	790	Retinoblastoma
C69.3	Choroid	39044	N/A	N/A	-	N/A
C71.0	Cerebrum, except lobes and ventricles	251582	N/A	N/A	-	N/A
C71.5	Cerebral ventricle	251902	N/A	N/A	-	N/A
C71.6	Cerebellum	251855|251858|251863|251867|616	N/A	N/A	-	N/A
C71.7	Brain stem	251899|301	N/A	N/A	-	N/A
C71.9	Brain, unspecified	180226|251576|251579|251589|251595|251598|251601|251604|251607|251612|251615|251623|251627|251630|251646|251656|251663|251671|251674|251679|251877|251880|360|370348|48736	N/A	N/A	-	N/A
C72.8	Overlapping lesion of brain and other parts of central nervous system	1672	N/A	N/A	-	N/A
C73	Malignant neoplasm of thyroid gland	1332|142|146|319487|319494|97290|99361	N/A	N/A	-	N/A
C74.0	Cortex of adrenal gland	1501|231625	1501	1501	1501	1501	Adrenocortical carcinoma
C74.1	Medulla of adrenal gland	276621|276624|29072	N/A	N/A	-	N/A
C74.9	Adrenal gland, unspecified	635	N/A	N/A	-	N/A
C75.0	Parathyroid gland	100090|143	N/A	N/A	-	N/A
C75.1	Pituitary gland	300385	N/A	N/A	-	N/A
C75.3	Pineal gland	251909	N/A	N/A	-	N/A
C75.5	Aortic body and other paraganglia	276627|29072	N/A	N/A	-	N/A
C76.7	Other ill-defined sites	178	N/A	N/A	-	N/A
C78.6	Secondary malignant neoplasm of retroperitoneum and peritoneum	26790	N/A	N/A	-	N/A
C80.9	Malignant neoplasm, unspecified	443167	N/A	N/A	-	N/A
C81.0	Lymphocytic predominance	391|86893	86893	86893	98845	86893	Nodular lymphocyte predominant Hodgkin lymphoma
C81.1	Nodular sclerosis	391|98843	98843	98843	98843	98843	Classic Hodgkin lymphoma, nodular sclerosis type
C81.2	Mixed cellularity	391|98844	98844	98844	98844	98844	Classic Hodgkin lymphoma, mixed cellularity type
C81.3	Lymphocytic depletion	391|98846	98846	98846	98846	98846	Classic Hodgkin lymphoma, lymphocyte-depleted type
C81.4	Lymphocyte-rich classical Hodgkin lymphoma	391|98845	98845	98845	98293	98845	Classic Hodgkin lymphoma, lymphocyte-rich type
C81.7	Other Hodgkin's disease	391	N/A	98293	98293	98293	Hodgkin lymphoma
C81.9	Hodgkin's disease, unspecified	391	N/A	98293	98293	98293	Hodgkin lymphoma
C82.0	Small cleaved cell, follicular	545	545	545	545	545	Follicular lymphoma
C82.1	Mixed small cleaved and large cell, follicular	545	545	545	545	545	Follicular lymphoma
C82.2	Large cell, follicular	545	545	545	545	545	Follicular lymphoma
C82.3	Follicular lymphoma grade IIIa	545	545	545	545	545	Follicular lymphoma
C82.4	Follicular lymphoma grade IIIb	545	545	545	545	545	Follicular lymphoma
C82.5	Diffuse follicle centre lymphoma	545	545	545	545	545	Follicular lymphoma
C82.6	Cutaneous follicle centre lymphoma	178540|545	178540	545	545	545	Follicular lymphoma
C82.7	Other types of follicular non-Hodgkin's lymphoma	545	545	545	545	545	Follicular lymphoma
C82.9	Follicular non-Hodgkin's lymphoma, unspecified	545	545	545	545	545	Follicular lymphoma
C83.0	Small cell (diffuse)	178536|300869|443159|86854|86867	N/A	N/A	-	N/A
C83.1	Small cleaved cell (diffuse)	52416	52416	52416	-	52416	Mantle cell lymphoma
C83.3	Large cell (diffuse)	178544|289661|289666|300849|300857|300888|364043|46135|544|98838|98839	544	544	544	544	Diffuse large B-cell lymphoma
C83.5	Lymphoblastic (diffuse)	99860	N/A	N/A	-	N/A
C83.6	Undifferentiated (diffuse)	86884	N/A	N/A	-	N/A
C83.7	Burkitt's tumour	543	543	543	-	543	Burkitt lymphoma
C83.8	Other types of diffuse non-Hodgkin's lymphoma	48686|86869	N/A	N/A	-	N/A
C84.0	Mycosis fungoides	178512|178517|178566|2584|33111	178566	178566	171918	178566	Mycosis fungoides and variants
C84.1	Sezary's diease	3162	3162	3162	171918	3162	Sezary syndrome
C84.4	Peripheral T-cell lymphoma	178522|178533|86885	N/A	N/A	86886	N/A
C84.5	Other and unspecified T-cell lymphomas	178528|364039	N/A	N/A	171918	N/A
C84.6	Anaplastic large cell lymphoma, ALK-positive	300895|98841	300895	300895	171918	300895	ALK-positive anaplastic large cell lymphoma
C84.7	Anaplastic large cell lymphoma, ALK-negative	300903|98841	300903	300903	171918	300903	ALK-negative anaplastic large cell lymphoma
C84.8	Cutaneous T-cell lymphoma, unspecified	171901	N/A	N/A	171918	171918	T-cell non-Hodgkin lymphoma
C85.7	Other specified types of non-Hodgkin's lymphoma	2420|279904|314684|319667|97285	N/A	N/A	-	N/A
C86.0	Extranodal NK/T-cell lymphoma, nasal type	86879	86879	86879	-	86879	Extranodal nasal NK/T cell lymphoma
C86.1	Hepatosplenic T-cell lymphoma	86882	86882	86882	-	86882	Hepatosplenic T-cell lymphoma
C86.2	Enteropathy-type (intestinal) T-cell lymphoma	86880	86880	86880	-	86880	Enteropathy-associated T-cell lymphoma
C86.4	Blastic NK-cell lymphoma	86870	86870	86870	86870	86870	CD4+/CD56+ hematodermic neoplasm
C86.5	Angioimmunoblastic T-cell lymphoma	86886	86886	86886	-	86886	Angioimmunoblastic T-cell lymphoma
C86.6	Primary cutaneous CD30-positive T-cell proliferations	300865|541|98842	541	541	541	541	Primary cutaneous CD30+ T-cell lymphoproliferative disease
C88.0	Waldenstrom's macroglobulinaemia	33226	33226	33226	33226	33226	Waldenstrom macroglobulinemia
C88.2	Gamma heavy chain disease	100024|100026|86864	86864	86864	86864	86864	Heavy chain disease
C88.3	Immunoproliferative small intestinal disease	100025|86864	100025	100025	103915	100025	Alpha-heavy chain disease
C88.4	Extranodal marginal zone B-cell lymphoma of mucosa-associated lymphoid tissue [MALT-lymphoma]	52417	52417	52417	52417	52417	MALT lymphoma
C90.0	Multiple myeloma	29073	29073	29073	-	29073	Multiple myeloma
C90.1	Plasma cell leukaemia	454714	454714	454714	-	454714	Plasma cell leukemia
C90.2	Plasmacytoma, extramedullary	100022|86855	100022	100022	-	100022	Extramedullary soft tissue plasmacytoma
C90.3	Solitary plasmacytoma	100021|86855	86855	86855	-	86855	Plasmacytoma
C91.0	Acute lymphoblastic leukaemia	513|99860|99861	513	513	513	513	Acute lymphoblastic leukemia
C91.1	Chronic lymphocytic leukaemia	67038	67038	67038	-	67038	B-cell chronic lymphocytic leukemia
C91.3	Prolymphocytic leukaemia	86852	86852	86852	-	86852	B-cell prolymphocytic leukemia
C91.4	Hairy-cell leukaemia	300878|58017	N/A	58017	-	58017	Classic hairy cell leukemia
C91.5	Adult T-cell leukaemia	86875	86875	86875	-	86875	Adult T-cell leukemia/lymphoma
C91.6	Prolymphocytic leukaemia of T-cell type	86871	86871	86871	-	86871	T-cell prolymphocytic leukemia
C92.0	Acute myeloid leukaemia	102381|102724|319465|319480|370026|402014|402017|402020|402026|519|86846|98832|98833|98834	519	519	519	519	Acute myeloid leukemia
C92.1	Chronic myeloid leukaemia	521	521	521	521	521	Chronic myeloid leukemia
C92.2	Subacute myeloid leukaemia	98824	98824	98824	98824	98824	Atypical chronic myeloid leukemia
C92.3	Myeloid sarcoma	86850	86850	86850	-	86850	Myeloid sarcoma
C92.4	Acute promyelocytic leukaemia	520	520	520	520	520	Acute promyelocytic leukemia
C92.5	Acute myelomonocytic leukaemia	517|98829	517	517	-	517	Acute myelomonocytic leukemia
C92.6	Acute myeloid leukaemia with 11q23-abnormality	98831	98831	98831	-	98831	Acute myeloid leukemia with 11q23 abnormalities
C92.7	Other myeloid leukaemia	514	N/A	N/A	-	N/A
C92.8	Acute myeloid leukaemia with multilineage dysplasia	102379|86845	86845	86845	-	86845	Acute myeloid leukaemia with myelodysplasia-related features
C93.1	Chronic monocytic leukaemia	98823	98823	98823	98823	98823	Chronic myelomonocytic leukemia
C93.3	Juvenile myelomonocytic leukaemia	86834	86834	86834	86834	86834	Juvenile myelomonocytic leukemia
C94.0	Acute erythraemia and erythroleukaemia	318	318	318	-	318	Acute erythroid leukemia
C94.2	Acute megakaryoblastic leukaemia	329469|402023|518|99887	518	518	-	518	Acute megakaryoblastic leukemia
C94.3	Mast cell leukaemia	98851	98851	98851	98851	98851	Mast cell leukemia
C94.4	Acute panmyelosis	86843	86843	86843	-	86843	Acute panmyelosis with myelofibrosis
C94.7	Other specified leukaemias	86849|86873	N/A	N/A	-	N/A
C95.0	Acute leukaemia of unspecified cell type	530995|86851|98835	86851	86851	-	86851	Acute leukemia of ambiguous lineage
C96.0	Letterer-Siwe disease	389	389	389	99870	389	Langerhans cell histiocytosis
C96.2	Malignant mast cell tumour	158775|158778|2467|66661|66662|98292|98849|98850	N/A	N/A	-	N/A
C96.4	Sarcoma of dendritic cells (accessory cells)	86897|86900|86902|86903|98289	86903	86903	-	86903	Dendritic cell sarcoma not otherwise specified
C96.5	Multifocal and unisystemic Langerhans-cell histiocytosis	389	389	389	-	389	Langerhans cell histiocytosis
C96.6	Unifocal Langerhans-cell histiocytosis	389	389	389	-	389	Langerhans cell histiocytosis
C96.8	Histiocytic sarcoma	86896	86896	86896	-	86896	Histiocytic sarcoma
D01.4	Other and unspecified parts of intestine	104075	N/A	N/A	-	N/A
D07.1	Vulva	137583	137583	137583	-	137583	Vulvar intraepithelial neoplasia
D10.6	Nasopharynx	141107|289596	N/A	N/A	-	N/A
D11.0	Parotid gland	276148|454821	276148	276148	-	276148	Benign epithelial tumor of salivary glands
D11.7	Other major salivary glands	276148	276148	276148	-	276148	Benign epithelial tumor of salivary glands
D12.6	Colon, unspecified	157794|157798|160148|220460|247798|247806|261584|2929|2930|329971|363314|401911|447877|454840|733|79076|79665|99818	N/A	N/A	-	N/A
D13.4	Liver	100035|386|54272	N/A	N/A	-	N/A
D13.6	Pancreas	93292	N/A	N/A	-	N/A
D15.0	Thymus	263310|263317|263324|3398|99867	N/A	N/A	-	N/A
D15.1	Heart	615|874|875	N/A	N/A	-	N/A
D16.0	Scapula and long bones of upper limb	58040	N/A	N/A	-	N/A
D16.1	Short bones of upper limb	58040	N/A	N/A	-	N/A
D16.3	Short bones of lower limb	58040	N/A	N/A	-	N/A
D16.4	Bones of skull and face	314419|435329|447777|58040|83451	N/A	N/A	-	N/A
D16.5	Lower jaw bone	314419|58040|83451	N/A	N/A	-	N/A
D16.6	Vertebral column	58040	N/A	N/A	-	N/A
D16.7	Ribs, sternum and clavicle	58040	N/A	N/A	-	N/A
D16.8	Pelvic bones, sacrum and coccyx	58040	N/A	N/A	-	N/A
D16.9	Bone and articular cartilage, unspecified	2767|404507	N/A	N/A	-	N/A
D17.9	Benign lipomatous neoplasm, unspecified	199279	N/A	N/A	-	N/A
D18.0	Haemangioma, any site	1062|1063|137935|140436|141179|141184|157791|199241|210584|2122|2330|391651|458758|458763|458768|458785|464318|71213	N/A	N/A	-	N/A
D18.1	Lymphangioma, any site	137926|2415|458792|464321|464329|79489|79490	N/A	N/A	2415	2415	Rare lymphatic malformation
D20.1	Peritoneum	71274	N/A	N/A	-	N/A
D21.9	Connective and other soft tissue, unspecified	2126	N/A	N/A	-	N/A
D22.3	Melanocytic naevi of other and unspecified parts of face	2481|263425	N/A	N/A	-	N/A
D22.4	Melanocytic naevi of scalp and neck	2481	N/A	N/A	-	N/A
D22.5	Melanocytic naevi of trunk	2481|64755	N/A	N/A	-	N/A
D22.6	Melanocytic naevi of upper limb, including shoulder	2481|263432	N/A	N/A	-	N/A
D22.7	Melanocytic naevi of lower limb, including hip	2481	N/A	N/A	-	N/A
D22.9	Melanocytic naevi, unspecified	404560	N/A	N/A	-	N/A
D23.3	Skin of other and unspecified parts of face	867|91414	N/A	N/A	-	N/A
D23.4	Skin of scalp and neck	79414|91414	N/A	N/A	-	N/A
D23.6	Skin of upper limb, including shoulder	91414	N/A	N/A	-	N/A
D23.9	Skin, unspecified	840	N/A	N/A	-	N/A
D24	Benign neoplasm of breast	180253|180267	N/A	N/A	-	N/A
D27	Benign neoplasm of ovary	206470|314451|314466|314473|314478	N/A	N/A	-	N/A
D28.2	Uterine tubes and ligaments	180237	N/A	N/A	-	N/A
D30.0	Kidney	464359	N/A	N/A	-	N/A
D31.1	Cornea	91481	N/A	N/A	-	N/A
D31.2	Retina	353356	N/A	N/A	-	N/A
D31.6	Orbit, unspecified	52994	N/A	N/A	-	N/A
D32.9	Meninges, unspecified	2495|263662	2495	2495	-	2495	Meningioma
D33.0	Brain, supratentorial	2807	N/A	N/A	-	N/A
D33.3	Cranial nerves	2086|252175	N/A	N/A	-	N/A
D33.4	Spinal cord	252054	N/A	N/A	-	N/A
D33.7	Other specified parts of central nervous system	252054	N/A	N/A	-	N/A
D35.0	Adrenal gland	276621|276624|29072	N/A	N/A	-	N/A
D35.1	Parathyroid gland	100090	N/A	N/A	-	N/A
D35.2	Pituitary gland	2965|314769|314777|314786|314790|91347|91348|91349|96253|96256|99408	N/A	N/A	-	N/A
D35.6	Aortic body and other paraganglia	29072	N/A	N/A	-	N/A
D36.0	Lymph nodes	93685	N/A	N/A	-	N/A
D36.1	Peripheral nerves and autonomic nervous system	251937|251992	N/A	N/A	-	N/A
D37.0	Lip, oral cavity and pharynx	141077	N/A	N/A	-	N/A
D37.3	Appendix	100079|329977	N/A	N/A	-	N/A
D37.7	Other digestive organs	913	N/A	N/A	-	N/A
D38.1	Trachea, bronchus and lung	97287	N/A	N/A	-	N/A
D38.4	Thymus	99867	N/A	N/A	-	N/A
D39.1	Ovary	206484|314459|99914	N/A	N/A	-	N/A
D39.2	Placenta	254698|99925|99928	N/A	N/A	-	N/A
D40.1	Testis	99914	N/A	N/A	-	N/A
D41.0	Kidney	2665	N/A	N/A	-	N/A
D43.2	Brain, unspecified	251618|251636|251639|251643	N/A	N/A	-	N/A
D44.2	Parathyroid gland	100090	100090	N/A	-	100090	Rare parathyroid tumor
D44.4	Craniopharyngeal duct	54595	54595	54595	54595	54595	Craniopharyngioma
D44.5	Pineal gland	251912|251915|251919	N/A	N/A	-	N/A
D44.7	Aortic body and other paraganglia	276627	N/A	N/A	-	N/A
D44.8	Pluriglandular involvement	100094|1359|139411|247698|247709|276152|276161|652|653|97286	N/A	N/A	100094	100094	Multiple polyglandular tumor
D45	Polycythaemia vera	729	729	729	729	729	Polycythemia vera
D46.2	Refractory anaemia with excess of blasts	100019|100020|86839	86839	86839	-	86839	Refractory anemia with excess blasts
D46.3	Refractory anaemia with excess of blasts with transformation	168960	168960	168960	-	168960	Refractory anemia with excess blasts in transformation
D46.7	Other myelodysplastic syndromes	101096|231401|3226|86836|86841|98826|98827	N/A	N/A	-	N/A
D47.0	Histiocytic and mast cell tumours of uncertain and unknown behaviour	98292|98848	98292	98292	-	98292	Mastocytosis
D47.1	Chronic myeloproliferative disease	168947|168950|168953|86829|86830	86830	86830	-	86830	Chronic myeloproliferative disease, unclassifiable
D47.3	Essential (haemorrhagic) thrombocythaemia	3318	3318	3318	3318	3318	Essential thrombocythemia
D47.4	Osteomyelofibrosis	160|824	824	824	-	824	Primary myelofibrosis
D47.5	Chronic eosinophilic leukaemia [hypereosinophilic syndrome]	168940|168956|314950|314962|314970|3260	168940	168940	168956	168940	Chronic eosinophilic leukemia
D47.7	Other specified neoplasms of uncertain or unknown behaviour of lymphoid, haematopoietic and related tissue	2905|420611|86904	N/A	N/A	-	N/A
D47.9	Neoplasm of uncertain or unknown behaviour of lymphoid, haematopoietic and related tissue, unspecified	238505|275517|275523|3261|364033|70568|98290|98291	N/A	N/A	-	N/A
D48.0	Bone and articular cartilage	363976	N/A	N/A	-	N/A
D48.1	Connective and other soft tissue	2591|873	N/A	N/A	-	N/A
D48.6	Breast	180261	N/A	N/A	-	N/A
D48.7	Other specified sites	538	N/A	N/A	-	N/A
D48.9	Neoplasms of uncertain or unknown behaviour, unspecified	144|524	N/A	N/A	-	N/A
D50.1	Sideropenic dysphagia	54028	54028	54028	-	54028	Plummer-Vinson syndrome
D50.8	Other iron deficiency anaemias	209981|83642|98360	N/A	N/A	-	N/A
D51.0	Vitamin B12 deficiency anaemia due to intrinsic factor deficiency	332|98396	332	N/A	-	N/A
D51.1	Vitamin B12 deficiency anaemia due to selective vitamin B12 malabsorption with proteinuria	35858|98396	35858	35858	-	35858	Imerslund-Grasbeck syndrome
D51.2	Transcobalamin II deficiency	859|98396	859	859	-	859	Transcobalamin deficiency
D51.3	Other dietary vitamin B12 deficiency anaemia	98396	N/A	N/A	-	N/A
D51.8	Other vitamin B12 deficiency anaemias	98396	N/A	N/A	-	N/A
D51.9	Vitamin B12 deficiency anaemia, unspecified	98396	N/A	N/A	-	N/A
D52.8	Other folate deficiency anaemias	319651|90045|98408	N/A	N/A	-	N/A
D53.0	Protein deficiency anaemia	98415	N/A	N/A	-	N/A
D53.1	Other megaloblastic anaemias, not elsewhere classified	98415	N/A	N/A	-	N/A
D53.2	Scorbutic anaemia	98415	N/A	N/A	-	N/A
D53.8	Other specified nutritional anaemias	98415	N/A	N/A	-	N/A
D53.9	Nutritional anaemia, unspecified	98415	N/A	N/A	-	N/A
D55.0	Anaemia due to glucose-6-phosphate dehydrogenase [G6PD] deficiency	466026|98369	466026	466026	98369	98369	Rare constitutional hemolytic anemia due to an enzyme disorder
D55.1	Anaemia due to other disorders of glutathione metabolism	289846|289849|32|33574|90030|98369|98370|99135	N/A	32	98370	98370	Hemolytic anemia due to hexose monophosphate shunt and glutathione metabolism anomalies
D55.2	Anaemia due to disorders of glycolytic enzymes	712|714|766|868|90031|98369|98372	98372	98372	98372	98372	Hemolytic anemia due to a disorder of glycolytic enzymes
D55.3	Anaemia due to disorders of nucleotide metabolism	35120|86817|98369|98374|99138	98374	98374	98374	98374	Hemolytic anemia due to an erythrocyte nucleotide metabolism disorder
D55.8	Other anaemias due to enzyme disorders	98369	98369	98369	98369	98369	Rare constitutional hemolytic anemia due to an enzyme disorder
D55.9	Anaemia due to enzyme disorder, unspecified	98369	98369	98369	98369	98369	Rare constitutional hemolytic anemia due to an enzyme disorder
D56.0	Alpha thalassaemia	163596|231401|232288|275745|68364|846|847|93616|98791	846	846	846	846	Alpha-thalassemia
D56.1	Beta thalassaemia	231214|231222|231226|275749|68364|848	848	848	848	848	Beta-thalassemia
D56.2	Delta-beta thalassaemia	231237|68364	231237	231237	231237	231237	Delta-beta-thalassemia
D56.3	Thalassaemia trait	68364	N/A	68364	-	68364	Hemoglobinopathy
D56.4	Hereditary persistence of foetal haemoglobin [HPFH]	46532|68364	N/A	68364	46532	68364	Hemoglobinopathy
D56.8	Other thalassaemias	330032|68364	68364	68364	-	68364	Hemoglobinopathy
D56.9	Thalassaemia, unspecified	68364	68364	68364	-	68364	Hemoglobinopathy
D57.0	Sickle-cell anaemia with crisis	232|275752|68364	232	232	232	232	Sickle cell anemia
D57.1	Sickle-cell anaemia without crisis	232|275752|68364	232	232	232	232	Sickle cell anemia
D57.2	Double heterozygous sickling disorders	232|251355|251359|251365|251370|251375|251380|275752|68364	251365	251365	251355	251365	Sickle cell-hemoglobin C disease syndrome
D57.3	Sickle-cell trait	275752|68364	68364	68364	232	232	Sickle cell anemia
D57.8	Other sickle-cell disorders	275752|68364	275752	275752	232	232	Sickle cell anemia
D58.0	Hereditary spherocytosis	68364|822	822	822	822	822	Hereditary spherocytosis
D58.1	Hereditary elliptocytosis	288|68364|98864|98865|98867|98868	288	288	288	288	Hereditary elliptocytosis
D58.2	Other haemoglobinopathies	2132|2133|231230|231242|231249|231386|280615|68364|90039	68364	68364	-	68364	Hemoglobinopathy
D58.8	Other specified hereditary haemolytic anaemias	100039|1046|168577|2134|3202|3203|357008|398088|544472|544482|544493|68364|71275|79282|90038|90044|93581|98365	68364	68364	98365	68364	Hemoglobinopathy
D58.9	Hereditary haemolytic anaemia, unspecified	68364	68364	68364	-	68364	Hemoglobinopathy
D59.0	Drug-induced autoimmune haemolytic anaemia	182047|90037|98375	90037	90037	98375	90037	Drug-induced autoimmune hemolytic anemia
D59.1	Other autoimmune haemolytic anaemias	182047|228312|398109|56425|90033|90036|98375	98375	98375	98375	98375	Autoimmune hemolytic anemia
D59.2	Drug-induced nonautoimmune haemolytic anaemia	182047	182047	182047	-	182047	Rare acquired hemolytic anemia
D59.3	Haemolytic-uraemic syndrome	182047	182047	544458	90038	544458	Hemolytic uremic syndrome
D59.4	Other nonautoimmune haemolytic anaemias	182047	N/A	N/A	-	N/A
D59.5	Paroxysmal nocturnal haemoglobinuria [Marchiafava-Micheli]	182047|447	447	447	447	447	Paroxysmal nocturnal hemoglobinuria
D59.6	Haemoglobinuria due to haemolysis from other external causes	182047|90035	N/A	182047	-	182047	Rare acquired hemolytic anemia
D59.8	Other acquired haemolytic anaemias	182047	182047	182047	-	182047	Rare acquired hemolytic anemia
D59.9	Acquired haemolytic anaemia, unspecified	182047	182047	182047	-	182047	Rare acquired hemolytic anemia
D60.0	Chronic acquired pure red cell aplasia	98421|98872	98421	98421	-	98421	Red cell aplasia
D60.1	Transient acquired pure red cell aplasia	98421|98871	98421	98421	98871	98871	Transient erythroblastopenia of childhood
D60.8	Other acquired pure red cell aplasias	98421	98421	98421	-	98421	Red cell aplasia
D60.9	Acquired pure red cell aplasia, unspecified	98421	98421	98421	-	98421	Red cell aplasia
D61.0	Constitutional aplastic anaemia	124|182040|2585|314399|3319|3322|3466|397692|401764|444463|68383|811|84|88	182040	182040	-	182040	Aplastic anemia
D61.1	Drug-induced aplastic anaemia	164823|182040	182040	182040	-	182040	Aplastic anemia
D61.2	Aplastic anaemia due to other external agents	164823|182040	182040	182040	-	182040	Aplastic anemia
D61.3	Idiopathic aplastic anaemia	182040	182040	182040	-	182040	Aplastic anemia
D61.8	Other specified aplastic anaemias	182040	182040	182040	-	182040	Aplastic anemia
D61.9	Aplastic anaemia, unspecified	182040	182040	182040	-	182040	Aplastic anemia
D64.0	Hereditary sideroblastic anaemia	1047|255132|260305|2802|300298|369861|699|75563|98362	1047	1047	98362	98362	Constitutional sideroblastic anemia
D64.1	Secondary sideroblastic anaemia due to disease	1047	1047	1047	1047	1047	Sideroblastic anemia
D64.2	Secondary sideroblastic anaemia due to drugs and toxins	1047	1047	1047	1047	1047	Sideroblastic anemia
D64.3	Other sideroblastic anaemias	1047|75564	1047	1047	1047	1047	Sideroblastic anemia
D64.4	Congenital dyserythropoietic anaemia	293825|293830|363727|85|98869|98870|98873	85	85	85	85	Congenital dyserythropoietic anemia
D65	Disseminated intravascular coagulation [defibrination syndrome]	49566	N/A	N/A	-	N/A
D66	Hereditary factor VIII deficiency	169802|169805|169808|177926|98878	98878	98878	98878	98878	Hemophilia A
D67	Hereditary factor IX deficiency	169793|169796|169799|177929|98879	98879	98879	98879	98879	Hemophilia B
D68.0	Von Willebrand's disease	166078|166081|166084|166087|166090|166093|166096|903	903	903	-	903	Von Willebrand disease
D68.1	Hereditary factor XI deficiency	329	329	329	329	329	Congenital factor XI deficiency
D68.2	Hereditary deficiency of other clotting factors	101041|169826|248408|325|326|327|328|330|331|335|391320|745|98434|98880|98881	N/A	N/A	-	N/A
D68.3	Haemorrhagic disorder due to circulating anticoagulants	436169	N/A	N/A	-	N/A
D68.4	Acquired coagulation factor deficiency	26348|73274|91135|99147	N/A	N/A	-	N/A
D68.5	Primary Thrombophilia	217454|217467|743|82	N/A	N/A	-	N/A
D68.6	Other Thrombophilia	398097|464343	N/A	N/A	-	N/A
D68.8	Other specified coagulation defects	26349|3324|35909|465|483|749|79	N/A	N/A	-	N/A
D69.0	Allergic purpura	761	761	N/A	-	N/A
D69.1	Qualitative platelet defects	101022|220436|220452|248340|274|370127|370131|420566|71202|721|734|849|98455|98456	N/A	N/A	-	N/A
D69.2	Other nonthrombocytopenic purpura	324636	N/A	N/A	-	N/A
D69.3	Idiopathic thrombocytopenic purpura	1959|3002|71203	3002	3002	-	3002	Immune thrombocytopenic purpura
D69.4	Other primary thrombocytopenia	1019|140957|168629|182050|1984|220448|231393|268322|438207|67044|71290|807|851|852	N/A	N/A	-	N/A
D69.5	Secondary thrombocytopenia	3325	N/A	N/A	-	N/A
D69.8	Other specified haemorrhagic conditions	220443|275736|3204|36355|52530|73271|806|98885|98886	N/A	N/A	-	N/A
D70	Agranulocytosis	101987|2686|2688|331176|369852|420699|420702|423384|42738|486|86788|99749	N/A	N/A	-	N/A
D71	Functional disorders of polymorphonuclear neutrophils	169142|183707|379|447740	N/A	N/A	183681	183681	Functional neutrophil defect
D72.0	Genetic anomalies of leukocytes	850	N/A	N/A	-	N/A
D72.8	Other specified disorders of white blood cells	228000|228423|268114|279943|300324	N/A	N/A	-	N/A
D74.0	Congenital methaemoglobinaemia	330041|621	621	621	-	621	Hereditary methemoglobinemia
D74.8	Other methaemoglobinaemias	464453	464453	464453	-	464453	Acquired methemoglobinemia
D75.0	Familial erythrocytosis	90042	90042	90042	-	90042	Primary familial polycythemia
D75.1	Secondary polycythaemia	238536|238547|238557|247378|247511|90041|98428	98428	98428	98428	98428	Secondary polycythemia
D75.2	Essential thrombocytosis	71493	N/A	N/A	-	N/A
D76.1	Haemophagocytic lymphohistiocytosis	540	N/A	N/A	-	N/A
D76.3	Other histiocytosis syndromes	139436|157987|157991|157997|158000|158003|158008|158011|158014|158019|158022|158025|158029|168569|35687	N/A	N/A	-	N/A
D80.0	Hereditary hypogammaglobulinaemia	101977|33110|47	101977	N/A	101977	101977	Immunodeficiency predominantly affecting antibody production
D80.1	Nonfamilial hypogammaglobulinaemia	101977	N/A	N/A	101977	101977	Immunodeficiency predominantly affecting antibody production
D80.2	Selective deficiency of immunoglobulin A [IgA]	101977	101977	101977	101977	101977	Immunodeficiency predominantly affecting antibody production
D80.3	Selective deficiency of immunoglobulin G [IgG] subclasses	101977	101977	101977	101977	101977	Immunodeficiency predominantly affecting antibody production
D80.4	Selective deficiency of immunoglobulin M [IgM]	101977|331235	331235	331235	101977	331235	Selective IgM deficiency
D80.5	Immunodeficiency with increased immunoglobulin M [IgM]	101088|101089|101090|101091|101092|101977|183663|183666	183663	183663	101977	183663	Hyper-IgM syndrome with susceptibility to opportunistic infections
D80.6	Antibody deficiency with near-normal immunoglobulins or with hyperimmunoglobulinaemia	101977|169443	169443	169443	169443	169443	Specific antibody deficiency with normal immunoglobulin concentrations and normal numbers of B cells
D80.7	Transient hypogammaglobulinaemia of infancy	101977|169139	169139	169139	169139	169139	Transient hypogammaglobulinemia of infancy
D80.8	Other immunodeficiencies with predominantly antibody defects	101977|169110|331244|70593	331244	331244	101977	331244	Other immunodeficiency syndrome with predominantly antibody defects
D80.9	Immunodeficiency with predominantly antibody defects, unspecified	101977	101977	101977	101977	101977	Immunodeficiency predominantly affecting antibody production
D81.0	Severe combined immunodeficiency [SCID] with reticular dysgenesis	101972|183660|33355	33355	33355	33355	33355	Reticular dysgenesis
D81.1	Severe combined immunodeficiency [SCID] with low T- and B-cell numbers	101972|157949|169079|183660|217390|275|280142|317419|317425|331206|99812	317419	317419	183660	317419	T-B- severe combined immunodeficiency
D81.2	Severe combined immunodeficiency [SCID] with low or normal B-cell numbers	101972|169082|169100|169154|169157|169160|183660|228003|276|317416|35078|357237|397787|397802|420573	183660	183660	183660	183660	Severe combined immunodeficiency
D81.3	Adenosine deaminase [ADA] deficiency	101972|183660|277	277	277	277	277	Severe combined immunodeficiency due to adenosine deaminase deficiency
D81.4	Nezelof's syndrome	101972|331220|83471	83471	83471	83471	83471	Thymic aplasia
D81.5	Purine nucleoside phosphorylase [PNP] deficiency	101972|760	760	760	760	760	Purine nucleoside phosphorylase deficiency
D81.6	Major histocompatibility complex class I deficiency	101972|34592	34592	34592	34592	34592	Immunodeficiency by defective expression of MHC class I
D81.7	Major histocompatibility complex class II deficiency	101972|572	572	572	572	572	Immunodeficiency by defective expression of MHC class II
D81.8	Other combined immunodeficiencies	101972|169090|231154|314689|317428|317430|317473|317476|357329|39041|397596|397964|431149|445018|447731|447737|51636|911	N/A	N/A	101972	N/A
D81.9	Combined immunodeficiency, unspecified	101972|183660	183660	183660	101972	183660	Severe combined immunodeficiency
D82.0	Wiskott-Aldrich syndrome	906	906	906	906	906	Wiskott-Aldrich syndrome
D82.1	Di George's syndrome	567	567	567	567	567	22q11.2 deletion syndrome
D82.2	Immunodeficiency with short-limbed stature	935	935	935	935	935	Short-limb skeletal dysplasia with severe combined immunodeficiency
D82.3	Immunodeficiency following hereditary defective response to Epstein-Barr virus	2442	2442	N/A	2442	2442	X-linked lymphoproliferative disease
D82.4	Hyperimmunoglobulin E [IgE] syndrome	2314|331223|331226	331223	331223	-	331223	Hyper-IgE syndrome
D82.8	Immunodeficiency associated with other specified major defects	137631|169095|220465|221046|2571|2690|2951|420741|90023|98813	N/A	N/A	-	N/A
D83.0	Common variable immunodeficiency with predominant abnormalities of B-cell numbers and function	1572	1572	1572	77303	1572	Common variable immunodeficiency
D83.1	Common variable immunodeficiency with predominant immunoregulatory T-cell disorders	1572	1572	1572	99831	1572	Common variable immunodeficiency
D83.2	Common variable immunodeficiency with autoantibodies to B- or T-cells	1572	1572	1572	1572	1572	Common variable immunodeficiency
D83.8	Other common variable immunodeficiencies	1572	1572	1572	1572	1572	Common variable immunodeficiency
D83.9	Common variable immunodeficiency, unspecified	1572	1572	1572	1572	1572	Common variable immunodeficiency
D84.1	Defects in the complement system	100050|100051|100054|101992|169147|169150|169464|169467|200418|200421|280133|2966|331187|331190|459353|91378	101992	N/A	101992	101992	Immunodeficiency due to a complement cascade protein anomaly
D84.8	Other specified immunodeficiencies	169085|183710|183713|2268|2968|306431|319535|319539|319543|319547|319552|319558|319563|319569|319574|319581|319589|319595|319600|319605|319612|319623|324294|391311|397959|431166|436159|437552|457088|70592|748|75391|99842|99843|99844|99898	N/A	N/A	-	N/A
D86.0	Sarcoidosis of lung	797	797	797	797	797	Sarcoidosis
D86.1	Sarcoidosis of lymph nodes	797	797	797	797	797	Sarcoidosis
D86.2	Sarcoidosis of lung with sarcoidosis of lymph nodes	797	797	797	797	797	Sarcoidosis
D86.3	Sarcoidosis of skin	797	797	797	797	797	Sarcoidosis
D86.8	Sarcoidosis of other and combined sites	797	797	797	797	797	Sarcoidosis
D86.9	Sarcoidosis, unspecified	797	797	797	797	797	Sarcoidosis
D89.0	Polyclonal hypergammaglobulinaemia	450322	N/A	N/A	-	N/A
D89.1	Cryoglobulinaemia	91138|91139|93554|93555	N/A	N/A	-	N/A
D89.8	Other specified disorders involving the immune mechanism, not elsewhere classified	86861|93556|93557|93558	N/A	N/A	-	N/A
E00.0	Congenital iodine-deficiency syndrome, neurological type	442	442	442	442	442	Congenital hypothyroidism
E00.1	Congenital iodine-deficiency syndrome, myxoedematous type	442	442	442	442	442	Congenital hypothyroidism
E00.2	Congenital iodine-deficiency syndrome, mixed type	442	442	442	442	442	Congenital hypothyroidism
E00.9	Congenital iodine-deficiency syndrome, unspecified	442	442	442	442	442	Congenital hypothyroidism
E03.0	Congenital hypothyroidism with diffuse goitre	226292|226295|442|95714|95716	442	442	442	442	Congenital hypothyroidism
E03.1	Congenital hypothyroidism without goitre	1226|171706|209905|226292|226295|226298|226307|2349|238670|329235|442|90673|90674|95711|95712|95713|95714|95716|95717|95719|95720|99832	442	442	442	442	Congenital hypothyroidism
E04.2	Non-toxic multinodular goitre	276399	N/A	N/A	-	N/A
E05.0	Thyrotoxicosis with diffuse goitre	181399	181399	N/A	-	N/A
E05.1	Thyrotoxicosis with toxic single thyroid nodule	181399	181399	N/A	-	N/A
E05.2	Thyrotoxicosis with toxic multinodular goitre	181399	181399	N/A	-	N/A
E05.3	Thyrotoxicosis from ectopic thyroid tissue	181399	181399	181399	-	181399	Rare hyperthyroidism
E05.4	Thyrotoxicosis factitia	181399	181399	181399	-	181399	Rare hyperthyroidism
E05.5	Thyroid crisis or storm	181399	181399	181399	-	181399	Rare hyperthyroidism
E05.8	Other thyrotoxicosis	181399|424|99819	N/A	N/A	-	N/A
E05.9	Thyrotoxicosis, unspecified	181399	N/A	N/A	-	N/A
E06.5	Other chronic thyroiditis	64744	N/A	N/A	-	N/A
E07.1	Dyshormogenetic goitre	705	N/A	N/A	-	N/A
E07.8	Other specified disorders of thyroid	566243	N/A	N/A	-	N/A
E11.2	With renal complications	93111	N/A	N/A	-	N/A
E11.9	Without complications	552	N/A	N/A	-	N/A
E13.8	With unspecified complications	225|411590	N/A	N/A	-	N/A
E16.1	Other hypoglycaemia	165985|165988|165991|263455|263458|276525|276556|276575|276580|276585|276598|276603|276608|324575|411593|657|79298|79299|79643|79644	N/A	N/A	-	N/A
E16.3	Increased secretion of glucagon	438274	N/A	N/A	-	N/A
E16.4	Abnormal secretion of gastrin	913	N/A	N/A	-	N/A
E16.8	Other specified disorders of pancreatic internal secretion	97253|97261|97278|97279|97280|97282|97283	N/A	N/A	-	N/A
E20.0	Idiopathic hypoparathyroidism	181405	181405	181405	-	181405	Rare hypoparathyroidism
E20.1	Pseudohypoparathyroidism	181405|79443|79444|79445|94089|94090|97593	97593	97593	97593	97593	Pseudohypoparathyroidism
E20.8	Other hypoparathyroidism	140286|181405|189466|2238|2239|36913|428	181405	N/A	-	N/A
E20.9	Hypoparathyroidism, unspecified	181405	N/A	N/A	-	N/A
E21.0	Primary hyperparathyroidism	181408|2207|417|99877|99878|99879|99880	181408	N/A	-	N/A
E21.1	Secondary hyperparathyroidism, not elsewhere classified	181408	181408	N/A	-	N/A
E21.2	Other hyperparathyroidism	181408	181408	N/A	-	N/A
E21.3	Hyperparathyroidism, unspecified	181408	181408	N/A	-	N/A
E22.0	Acromegaly and pituitary gigantism	300373|96256|963|99725	963	96256	963	963	Acromegaly
E22.1	Hyperprolactinaemia	2965|397685	N/A	N/A	-	N/A
E22.2	Syndrome of inappropriate secretion of antidiuretic hormone	93606	N/A	N/A	-	N/A
E22.8	Other hyperfunction of pituitary gland	169615|169618|2558|759|95708	N/A	N/A	-	N/A
E23.0	Hypopituitarism	101957|174590|178025|2230|231662|231671|231679|231692|238666|432|467|478|629|631|632|67045|90695|91350|91354|91355|95488|95494|95502|95611	101957	101957	-	101957	Pituitary deficiency
E23.1	Drug-induced hypopituitarism	95619	95619	N/A	-	N/A
E23.2	Diabetes insipidus	178029|30925|95626	178029	N/A	30925	N/A
E23.3	Hypothalamic dysfunction, not elsewhere classified	443101	N/A	N/A	-	N/A
E23.6	Other disorders of pituitary gland	199296|199299|238305|52901|95496|95506|95512|95513|95613	N/A	N/A	-	N/A
E24.0	Pituitary-dependent Cushing's disease	553|96253|99892	96253	96253	96253	96253	Cushing disease
E24.1	Nelson's syndrome	199244|553	199244	199244	199244	199244	Nelson syndrome
E24.2	Drug-induced Cushing's syndrome	553	553	553	553	553	Cushing syndrome
E24.3	Ectopic ACTH syndrome	553|99889	99889	99889	553	99889	Cushing syndrome due to ectopic ACTH secretion
E24.4	Alcohol-induced pseudo-Cushing's syndrome	553	N/A	N/A	553	553	Cushing syndrome
E24.8	Other Cushing's syndrome	189427|189439|553|99893	553	553	1501	553	Cushing syndrome
E24.9	Cushing's syndrome, unspecified	553	553	553	553	553	Cushing syndrome
E25.0	Congenital adrenogenital disorders associated with enzyme deficiency	315306|315311|325524|325529|418|90776|90790|90791|90793|90794|90795|95699	418	418	418	418	Congenital adrenal hyperplasia
E25.8	Other adrenogenital disorders	168588|786|91	N/A	N/A	181412	181412	Adrenogenital syndrome
E26.0	Primary hyperaldosteronism	181415|231580|235936|251274|369929|371861|403|404	181415	N/A	181415	N/A
E26.1	Secondary hyperaldosteronism	320	N/A	N/A	181415	N/A
E26.8	Other hyperaldosteronism	112|231632|263417|89938|93604|93605	N/A	N/A	181415	N/A
E27.1	Primary adrenocortical insufficiency	289548|361|85138|95700|95702	N/A	85138	-	85138	Addison disease
E27.2	Addisonian crisis	95409	95409	95409	-	95409	Acute adrenal insufficiency
E27.4	Other and unspecified adrenocortical insufficiency	181419|319205|427|869	N/A	N/A	-	N/A
E27.8	Other specified disorders of adrenal gland	199247	N/A	N/A	-	N/A
E28.3	Primary ovarian failure	2232|95710	N/A	N/A	-	N/A
E28.8	Other ovarian dysfunction	95709	N/A	N/A	-	N/A
E29.1	Testicular hypofunction	2232|2410|443087|752|753|90787|90796	90787	N/A	-	N/A
E30.1	Precocious puberty	178040|178345|3000|95708	95708	N/A	178040	N/A
E31.0	Autoimmune polyglandular failure	101956|227982|227990|282196|3143|3453|37042	282196	282196	3143	282196	Autoimmune polyendocrinopathy
E31.1	Polyglandular hyperfunction	101956	101956	101956	-	101956	Polyendocrinopathy
E31.8	Other polyglandular dysfunction	101956|1227	N/A	N/A	-	N/A
E31.9	Polyglandular dysfunction, unspecified	101956	N/A	N/A	-	N/A
E34.0	Carcinoid syndrome	100093	100093	100093	100093	100093	Carcinoid syndrome
E34.3	Short stature, not elsewhere classified	140941|181393|220465|314802|314811|633|73272|73273	N/A	N/A	-	N/A
E34.5	Androgen resistance syndrome	754|90797|99429	754	754	754	754	Androgen insensitivity syndrome
E34.8	Other specified endocrine disorders	280576|2963|2976|3455|3463|363245|363618|363649|363665|508|64|740|79474|902	N/A	N/A	-	N/A
E50.8	Other manifestations of vitamin A deficiency	199285	N/A	N/A	-	N/A
E52	Niacin deficiency [pellagra]	97352	97352	97352	97352	97352	Pellagra
E53.8	Deficiency of other specified B group vitamins	148|2967|79241|79242	N/A	N/A	-	N/A
E55.0	Rickets, active	289157	289157	N/A	-	289157	Hypocalcemic vitamin D-dependent rickets
E65	Localised adiposity	77243	N/A	N/A	-	N/A
E66.8	Other obesity	179490|179494|329249|369873|397615|66628|71526|71528|71529|77828	N/A	N/A	-	N/A
E70.0	Classical phenylketonuria	284814|716|79254	79254	79254	716	79254	Classic phenylketonuria
E70.1	Other hyperphenylalaninaemias	13|1578|2102|2209|226|238583|284814|293284|716|79253|79651	284814	284814	716	284814	Disorder of phenylalanine metabolism
E70.2	Disorders of tyrosine metabolism	2118|28378|284818|56|69723|882	284818	284818	284818	284818	Disorder of tyrosine metabolism
E70.3	Albinism	1000|167|183678|231500|231512|231531|231537|2719|280663|284804|284811|2884|3440|352723|352731|352734|352737|352740|352745|370091|370097|381|54|55|79430|79431|79432|79433|79434|79435|79476|79477|79478|894|895|896|98706|999	N/A	N/A	98706	N/A
E70.8	Other disorders of aromatic amino-acid metabolism	1361|210128|2157|2158|2224|289829|3057|51208|79155|79181|94086	N/A	N/A	-	N/A
E71.0	Maple-syrup-urine disease	268145|268162|268173|268184|511|79197	511	511	511	511	Maple syrup urine disease
E71.1	Other disorders of branched-chain amino-acid metabolism	111|134|17|20|26|27|28|280183|289307|289504|289902|289916|293355|308410|308425|308442|33|35|352328|369955|369962|445038|6|66634|67046|67047|67048|79157|79159|79197|79310|79311|79312|88639|939	N/A	N/A	79197	79197	Disorder of branched-chain amino acid metabolism
E71.2	Disorder of branched-chain amino-acid metabolism, unspecified	79197	79197	79197	-	79197	Disorder of branched-chain amino acid metabolism
E71.3	Disorders of fatty-acid metabolism	139396|139399|156|157|158|159|228302|228305|228308|26791|26792|26793|2971|300|309115|309120|309127|309130|309133|329942|35701|394529|394532|42|43|438178|44|5|71212|79174|79183|79188|832|99900|99901	N/A	N/A	-	N/A
E72.0	Disorders of amino-acid transport	163690|2116|213|214|2195|238517|238523|308451|3337|411641|42062|470|534|79166|91136|93612|93613	79166	79166	79166	79166	Disorder of amino acid absorption and transport
E72.1	Disorders of sulphur-bearing amino-acid metabolism	1035|168598|212|2169|2170|289266|289290|289891|308380|308386|308393|308400|394|395|622|79173|79283|79284|833|88618|99731|99732	N/A	N/A	-	N/A
E72.2	Disorders of urea cycle metabolism	147|187|23|247525|247546|247573|247582|247585|247598|79167|90|927	79167	79167	-	79167	Disorder of urea cycle metabolism and ammonia detoxification
E72.3	Disorders of lysine and hydroxylysine metabolism	2203|25|289832|3124|35706|79154|79156	289832	289832	289832	289832	Disorder of lysine and hydroxylysine metabolism
E72.4	Disorders of ornithine metabolism	289869|414|415|664	289869	289869	289869	289869	Disorder of ornithine metabolism
E72.5	Disorders of glycine metabolism	243343|289857|289860|289863|3129|407|419|79101	N/A	N/A	-	N/A
E72.8	Other specified disorders of amino-acid metabolism	137754|19|2066|22|2837|284417|289841|289866|33572|33573|356978|35704|35705|35878|382|391376|391417|391428|391457|52503|71278|742|79172|79175|79196|79314|79315|79350|79351|943	N/A	N/A	-	N/A
E73.0	Congenital lactase deficiency	53690	53690	53690	53690	53690	Congenital lactase deficiency
E74.0	Glycogen storage disease	137625|206583|206959|2088|2089|217572|263297|264580|284426|284435|308520|308552|308621|308638|308655|308670|308684|308698|308712|309337|34587|364|365|366|367|368|369|370|371|397937|420429|456369|57|713|715|79201|79240|79258|79259|97234|99849	79201	79201	79201	79201	Glycogen storage disease
E74.1	Disorders of fructose metabolism	2056|308463|348|469	308463	308463	308463	308463	Disorder of fructose metabolism
E74.2	Disorders of galactose metabolism	308467|308473|308487|352|79237|79238|79239	308467	308467	308467	308467	Disorder of galactose metabolism
E74.3	Other disorders of intestinal carbohydrate absorption	103907|103909|306436|306446|306462|306474|306486|35122|35710	N/A	N/A	-	N/A
E74.4	Disorders of pyruvate metabolism and gluconeogenesis	2364|2394|254746|255138|255182|2880|3008|353308|353314|353320|447784|765|79177|79243|79244|79246	N/A	N/A	-	N/A
E74.8	Other specified disorders of carbohydrate metabolism	101028|2843|284408|284411|284414|401948|408|416|69076|79178|79186|93598|93599|93600|941	N/A	N/A	-	N/A
E75.0	GM2 gangliosidosis	309144|309152|309155|309162|309169|309178|309185|309192|309239|309246|79225|796|845	309152	309152	309152	309152	GM2 gangliosidosis
E75.1	Other gangliosidosis	309144|354|578|79225|79255|79256|79257	309144	309144	79225	309144	Gangliosidosis
E75.2	Other sphingolipidosis	135|137639|137898|139406|139441|139444|139447|141|157713|157716|157719|163684|163746|1659|206436|206443|206448|2072|216972|216975|216978|216981|216986|2478|2770|280210|280219|280224|280229|280234|280270|280282|280288|280293|309252|309256|309263|309271|313808|314911|314918|324|333|355|363412|363540|363717|363722|438114|447893|447896|487|512|58|585|646|68356|702|77259|77260|77261|77292|77293|77295|…	79225	79225	79225	79225	Sphingolipidosis
E75.3	Sphingolipidosis, unspecified	79225	79225	79225	79225	79225	Sphingolipidosis
E75.4	Neuronal ceroid lipofuscinosis	168486|168491|1947|216|228329|228337|228340|228343|228346|228349|228354|228357|228360|228363|228366|314629|314632|352709|79262|79263|79264	216	216	216	216	Neuronal ceroid lipofuscinosis
E75.5	Other lipid storage disorders	165|275761|565612|75233|75234|79204|909|98907|98908	79204	79204	-	79204	Lipid storage disease
E75.6	Lipid storage disorder, unspecified	79204	79204	79204	-	79204	Lipid storage disease
E76.0	Mucopolysaccharidosis, type I	579|79213|93473|93474|93476	579	579	579	579	Mucopolysaccharidosis type 1
E76.1	Mucopolysaccharidosis, type II	217085|217093|580|79213	580	580	580	580	Mucopolysaccharidosis type 2
E76.2	Other mucopolysaccharidoses	276212|276223|309297|309310|581|582|583|584|67041|79213|79269|79270|79271|79272	79213	79213	-	79213	Mucopolysaccharidosis
E76.3	Mucopolysaccharidosis, unspecified	79213	79213	79213	-	79213	Mucopolysaccharidosis
E77.0	Defects in posttranslational modification of lysosomal enzymes	309279|423461|423470|576|577	309279	309279	309279	309279	Glycoproteinosis
E77.1	Defects in glycoprotein degradation	118|309279|309282|309288|309294|3137|349|351|61|79215|79279|79280|79281|812|87876|93|93399|93400	309279	309279	309279	309279	Glycoproteinosis
E77.8	Other disorders of glycoprotein metabolism	137|171714|238459|244310|263487|263494|263501|263508|280071|300536|309279|309319|309324|309331|309334|309347|309447|309450|309458|309463|309469|309505|309515|309526|309568|309778|314667|3166|319646|324422|324737|329178|356961|370921|370924|370927|370930|370933|370938|371047|371054|371064|371071|371157|371176|371183|371188|371195|371200|371207|371212|371235|397941|404454|435934|443811|448010|46444…	309279	309279	309279	309279	Glycoproteinosis
E77.9	Disorder of glycoprotein metabolism, unspecified	309279	309279	309279	309279	309279	Glycoproteinosis
E78.0	Pure hypercholesterolaemia	101953|181422|209902|2882|391665	181422	N/A	-	N/A
E78.1	Pure hyperglyceridaemia	101953|181422	181422	N/A	-	N/A
E78.2	Mixed hyperlipidaemia	101953|181422|412	181422	N/A	79211	N/A
E78.3	Hyperchylomicronaemia	101953|181422|309015|309020|444490	181422	N/A	-	N/A
E78.4	Other hyperlipidaemia	101953|140905|181422|181428|79506	181422	N/A	-	N/A
E78.5	Hyperlipidaemia, unspecified	101953|181422	181422	N/A	-	N/A
E78.6	Lipoprotein deficiency	101953|14|181431|2388|31150|31153|31154|425|650|71|79292|79293|98366	101953	101953	-	101953	Rare dyslipidemia
E78.8	Other disorders of lipoprotein metabolism	101953|2176|3018|530	101953	N/A	-	N/A
E78.9	Disorder of lipoprotein metabolism, unspecified	101953	101953	N/A	-	N/A
E79.0	Hyperuricaemia without signs of inflammatory arthritis and tophaceous disease	79224	79224	79224	79224	79224	Disorder of purine or pyrimidine metabolism
E79.1	Lesch-Nyhan syndrome	510|79224	510	510	510	510	Lesch-Nyhan syndrome
E79.8	Other disorders of purine and pyrimidine metabolism	1187|1675|206428|250977|30|309147|3222|3467|38874|411536|411543|423479|46|65287|79224|79233|93601|93602|976	79224	79224	79224	79224	Disorder of purine or pyrimidine metabolism
E79.9	Disorder of purine and pyrimidine metabolism, unspecified	79224	79224	79224	79224	79224	Disorder of purine or pyrimidine metabolism
E80.0	Hereditary erythropoietic porphyria	229717|309813|443197|738|79277|79278	79277	79277	309813	79277	Congenital erythropoietic porphyria
E80.1	Porphyria cutanea tarda	101330|309813|443057|443062|738	101330	101330	309813	101330	Porphyria cutanea tarda
E80.2	Other porphyria	100924|280379|309813|738|79273|79276|79473|95157|95159|95161	738	738	309813	738	Porphyria
E80.3	Defects of catalase and peroxydase	2587|309813|926	N/A	N/A	926	N/A
E80.4	Gilbert's syndrome	309813	309813	309813	309813	309813	Disorder of porphyrin and heme metabolism
E80.5	Crigler-Najjar syndrome	205|309813|79234|79235	205	205	205	205	Crigler-Najjar syndrome
E80.6	Other disorders of bilirubin metabolism	234|309813|3111	309813	309813	309813	309813	Disorder of porphyrin and heme metabolism
E80.7	Disorder of bilirubin metabolism, unspecified	309813	309813	309813	309813	309813	Disorder of porphyrin and heme metabolism
E83.0	Disorders of copper metabolism	1551|198|309836|309839|565|905	309839	309839	309839	309839	Disorder of copper metabolism
E83.1	Disorders of iron metabolism	139491|139507|220489|225123|247790|309836|309842|446|447792|465508|79230	309842	309842	309842	309842	Disorder of iron metabolism and transport
E83.2	Disorders of zinc metabolism	251523|309836|309845|37	309845	309845	309845	309845	Disorder of zinc metabolism and transport
E83.3	Disorders of phosphorus metabolism	157215|247623|247638|247651|247667|247676|247685|289176|309836|35121|436|437|89936|89937|93160	309836	309836	-	309836	Disorder of mineral absorption and transport
E83.4	Disorders of magnesium metabolism	199326|2196|306516|306522|30924|309836|309848|31043|34526|34527|34528	309848	309848	-	309848	Disorder of magnesium transport
E83.5	Disorders of calcium metabolism	101049|101050|2197|280062|280065|280068|300547|309836|405|93372	309836	309836	-	309836	Disorder of mineral absorption and transport
E83.8	Other disorders of mineral metabolism	309836|309851	309836	309836	-	309836	Disorder of mineral absorption and transport
E83.9	Disorder of mineral metabolism, unspecified	309836	309836	309836	-	309836	Disorder of mineral absorption and transport
E84.0	Cystic fibrosis with pulmonary manifestations	586	586	586	586	586	Cystic fibrosis
E84.1	Cystic fibrosis with intestinal manifestations	586	586	586	586	586	Cystic fibrosis
E84.8	Cystic fibrosis with other manifestations	586	586	586	586	586	Cystic fibrosis
E84.9	Cystic fibrosis, unspecified	586	586	586	586	586	Cystic fibrosis
E85.0	Nonneuropathic heredofamilial amyloidosis	101995|102237|1451|208650|238269|247868|314701|324924|324939|324960|32960|342|343|42642|436166|575|69|85450|93560|93561|93562	69	69	314701	314701	Primary systemic amyloidosis
E85.1	Neuropathic heredofamilial amyloidosis	314652|314701|69|85448	69	69	314701	314701	Primary systemic amyloidosis
E85.2	Heredofamilial amyloidosis, unspecified	314701|69	69	69	314701	314701	Primary systemic amyloidosis
E85.3	Secondary systemic amyloidosis	314701|69|85445|85446	69	69	85445	85445	AA amyloidosis
E85.4	Organ-limited amyloidosis	314709|69	69	69	314709	69	Amyloidosis
E85.8	Other amyloidosis	330001|439224|439232|69	69	69	69	69	Amyloidosis
E85.9	Amyloidosis, unspecified	442582|69|85443	69	69	69	69	Amyloidosis
E88.0	Disorders of plasma-protein metabolism, not elsewhere classified	1195|60	N/A	N/A	-	N/A
E88.1	Lipodystrophy, not elsewhere classified	1979|228429|2348|280356|280365|300382|435628|435651|435660|528|79083|79084|79085|79086|79087|79088|90156|90157|90158|90159|90160|90970|98305|98306|98307	N/A	N/A	-	N/A
E88.2	Lipomatosis, not elsewhere classified	199276|2396|36397|529	N/A	N/A	-	N/A
E88.8	Other specified metabolic disorders	1349|137681|137908|168566|238329|2398|24|254749|254803|254851|254871|254898|254902|254905|254913|254920|254925|254930|255210|255241|255249|29|298|31|313850|314637|319504|319519|319524|319678|324525|324535|330050|352563|353217|35696|363424|363534|369897|369913|391348|397593|401854|401859|401862|401866|401869|401874|420728|420733|438075|444013|444458|447954|457223|457406|466784|468726|477684|477774…	N/A	N/A	-	N/A
F01.1	Multi-infarct dementia	136|199354	N/A	N/A	-	N/A
F01.8	Other vascular dementia	97353	N/A	N/A	-	N/A
F20.8	Other schizophrenia	96369	N/A	N/A	-	N/A
F44.4	Dissociative motor disorders	71519	N/A	N/A	-	N/A
F51.1	Nonorganic hypersomnia	33208	N/A	N/A	33208	N/A
F53.1	Severe mental and behavioural disorders associated with the puerperium, not elsewhere classified	443173	443173	443173	-	443173	Postpartum psychosis
F71.1	Moderate mental retardation (Significant impairment of behaviour requiring attention or treatment)	3077	N/A	N/A	-	N/A
F72.9	Severe mental retardation (Without mention of impairment of behaviour)	3078	N/A	N/A	-	N/A
F80.1	Expressive language disorder	1799	N/A	N/A	-	N/A
F80.3	Acquired aphasia with epilepsy [Landau-Kleffner]	725|98818	98818	98818	-	98818	Landau-Kleffner syndrome
F81.2	Specific disorder of arithmetical skills	221117	N/A	N/A	-	N/A
F84.0	Childhood autism	168778	168778	N/A	-	N/A
F84.1	Atypical autism	168778|199627|352490	199627	199627	199627	199627	Atypical autism
F84.2	Rett's syndrome	168778|3095|778	778	778	778	778	Rett syndrome
F84.3	Other childhood disintegrative disorder	168778|168782	168782	168782	168782	168782	Childhood disintegrative disorder
F84.4	Overactive disorder associated with mental retardation and stereotyped movements	168778	168778	N/A	168778	N/A
F84.5	Asperger's syndrome	168778	168778	N/A	168778	N/A
F84.8	Other pervasive developmental disorders	168778	168778	N/A	168778	N/A
F84.9	Pervasive developmental disorder, unspecified	168778	168778	N/A	168778	N/A
F98.4	Stereotyped movement disorders	279882	N/A	N/A	-	N/A
G00.1	Pneumococcal meningitis	55655	55655	55655	-	55655	Pneumococcal meningitis
G03.9	Meningitis, unspecified	137817|449427	N/A	N/A	-	N/A
G04.0	Acute disseminated encephalitis	83597	83597	83597	-	83597	Acute disseminated encephalomyelitis
G04.1	Tropical spastic paraplegia	289326	289326	289326	-	289326	Tropical spastic paraparesis
G04.8	Other encephalitis, myelitis and encephalomyelitis	163908|163924|1929|329341|391343|420789|438266|83601	N/A	N/A	-	N/A
G10	Huntington's disease	157941|157946|248111|399|401901|59306|98934	399	399	399	399	Huntington disease
G11.0	Congenital nonprogressive ataxia	1065|1170|208513|284332|314647|314978|94122	N/A	N/A	-	N/A
G11.1	Early-onset cerebellar ataxia	101109|1174|1175|1177|1186|1188|139485|1955|247765|2589|284271|284282|284324|3177|324262|352403|363429|363432|370022|404481|404493|404499|412057|448251|453521|559|83472|85292|85297|88628|88637|95|95433|95434|96|98|98773	N/A	N/A	-	N/A
G11.2	Late-onset cerebellar ataxia	101108|101110|101112|1368|211017|284289|458798|88644|93256|98756|98758|98760|98761|98762|98763|98765|98766|98768|98769|98772	N/A	N/A	-	N/A
G11.3	Cerebellar ataxia with defective DNA repair	100|1168|251347|370109|438134|98097	98097	98097	98097	98097	Autosomal recessive cerebellar ataxia due to a DNA repair defect
G11.4	Hereditary spastic paraplegia	100979|100980|100981|100982|100984|100985|100986|100988|100989|100991|100993|100994|100995|100996|100997|100998|100999|101000|101001|101003|101004|101005|101006|101007|101008|101009|101010|101011|102012|102013|1182|139480|171607|171612|171617|171622|171629|171863|209951|210141|2466|251282|254343|2815|2822|306511|313772|314603|316226|316235|319199|320332|320335|320342|320346|320350|320355|320360|3…	320335	320335	685	685	Hereditary spastic paraplegia
G11.8	Other hereditary ataxias	101|101111|1173|1180|1185|1766|209967|209970|211062|211067|217012|247815|2572|276183|276193|276198|276238|276241|276244|316240|352641|363710|37612|401953|423275|423296|458803|79135|79136|94125|94145|94147|94148|94149|97|98755|98757|98759|98764|98767|98771|99	N/A	N/A	-	N/A
G12.0	Infantile spinal muscular atrophy, type I [Werdnig-Hoffman]	70|83330	83330	83330	83330	83330	Proximal spinal muscular atrophy type 1
G12.1	Other inherited spinal muscular atrophy	1145|1216|140465|209335|209341|211037|276435|363447|363454|431255|70|83418|83419|83420|85146|97229	N/A	N/A	-	N/A
G12.2	Motor neuron disease	1217|137867|139518|139525|139536|139547|139552|139557|139589|140468|2048|206580|206701|206704|206707|206710|247604|293168|300605|314485|35689|357043|404521|404538|454706|481|803|90020|98503|98920	98503	98503	98503	98503	Motor neuron disease
G12.8	Other spinal muscular atrophies and related syndromes	65684|73245|99965	N/A	N/A	-	N/A
G13.1	Other systemic atrophy primarily affecting central nervous system in neoplastic disease	163895|163898|163903|163908|217253|276402	N/A	N/A	-	N/A
G14	Postpolio syndrome	2942	2942	2942	2942	2942	Postpoliomyelitis syndrome
G20	Parkinson's disease	171695|2379|2828|306669|363654|391411|411602	N/A	N/A	-	N/A
G21.0	Malignant neuroleptic syndrome	94093	94093	94093	94093	94093	Neuroleptic malignant syndrome
G21.2	Secondary Parkinsonism due to other external agents	306686|306692	N/A	N/A	-	N/A
G21.3	Postencephalitic Parkinsonism	97349	97349	97349	-	97349	Postencephalitic parkinsonism
G23.0	Hallervorden-Spatz disease	157846|157850|216866|216873|289560|306674|329284|329303|329308|35069|385|397725|397922|48818	157850	157850	157850	157850	Pantothenate kinase-associated neurodegeneration
G23.1	Progressive supranuclear ophthalmoplegia [Steele-Richardson-Olszewski]	240071|240085|240094|240103|240112|683|99750	240071	240071	240071	240071	Classic progressive supranuclear palsy syndrome
G23.2	Striatonigral degeneration	102|1576|225147|225154|98933	N/A	N/A	98933	98933	Multiple system atrophy, parkinsonian type
G23.3	Multiple system atrophy, cerebellar type	102	102	102	-	102	Multiple system atrophy
G23.8	Other specified degenerative diseases of basal ganglia	1980	N/A	N/A	-	N/A
G24.1	Idiopathic familial dystonia	101150|156159|199351|210571|256|306734|329466|36899|370103|376724|391711|464440|53351|70594|71517|98203|98805|98806|98807|98808|99657	N/A	256	256	N/A
G24.3	Spasmodic torticollis	1866|71518	N/A	N/A	93962	N/A
G24.4	Idiopathic orofacial dystonia	1866|93958	93958	93958	93958	93958	Oromandibular dystonia
G24.5	Blepharospasm	1866	1866	1866	93955	1866	Focal, segmental or multifocal dystonia
G24.8	Other dystonia	1431|1866|255|35708|412217|420485|420492|53583|71272|93964|98809|98810|98811	N/A	N/A	-	N/A
G25.2	Other specified forms of tremor	238606	N/A	N/A	-	N/A
G25.3	Myoclonus	1183|2590|3175|319189|53372	N/A	N/A	-	N/A
G25.5	Other chorea	1429|369847|85295	N/A	N/A	-	N/A
G25.8	Other specified extrapyramidal and movement disorders	163985|306773|306776|3197|3198|352649|443192|443804|65284	N/A	N/A	-	N/A
G30.0	Alzheimer's disease with early onset	1020	1020	1020	-	1020	Early-onset autosomal dominant Alzheimer disease
G31.0	Circumscribed brain atrophy	100069|100070|2289|250831|275864|282|293848|454887|95432|98535	282	282	-	282	Frontotemporal dementia
G31.1	Senile degeneration of brain, not elsewhere classified	54247	N/A	N/A	-	N/A
G31.8	Other specified degenerative diseases of nervous system	217382|255235|263524|2836|314051|352654|363400|363969|412066|431361|506|51|59|726|85110|85334|85336|85337|85338	N/A	N/A	-	N/A
G35	Multiple sclerosis	228157	N/A	N/A	-	N/A
G36.0	Neuromyelitis optica [Devic]	71211	71211	71211	71211	71211	Neuromyelitis optica
G37.0	Diffuse sclerosis	59298	N/A	N/A	59298	59298	Schilder disease
G37.1	Central demyelination of corpus callosum	221074	221074	221074	221074	221074	Marchiafava-Bignami disease
G37.3	Acute transverse myelitis in demyelinating disease of central nervous system	139417|139420|139423	139417	139417	-	139417	Acute transverse myelitis
G37.4	Subacute necrotising myelitis	79093	79093	79093	-	79093	Foix-Alajouanine syndrome
G37.5	Concentric sclerosis [Balo]	228165	228165	228165	228165	228165	Balo concentric sclerosis
G37.8	Other specified demyelinating diseases of central nervous system	3151|85163	N/A	N/A	-	N/A
G40.0	Localisation-related (focal) (partial) idiopathic epilepsy and epileptic syndromes with seizures of localised onset	101998|1945|25968|98815|98816	N/A	N/A	-	N/A
G40.1	Localisation-related (focal) (partial) symptomatic epilepsy and epileptic syndromes with simple partial seizures	101998|166302|309	N/A	N/A	-	N/A
G40.2	Localisation-related (focal) (partial) symptomatic epilepsy and epileptic syndromes with complex partial seizures	101998|166299|391316|98819	101998	N/A	-	N/A
G40.3	Generalised idiopathic epilepsy and epileptic syndromes	101998|139431|1934|1941|1949|263516|280620|306|307|308|324290|352582|352596|36387|402082|424027|435438|457265|501|64280|79097|79137|86814|86909	101998	N/A	-	N/A
G40.4	Other generalised epilepsy and epileptic syndromes	101998|140927|166295|1935|1942|1943|2382|2574|2798|31709|3173|33069|3451|363549|364063|411986|435845|438213|438216|439218|442835|457375|505652|64545|86908|86911|86913|98257|98258|98259|98260	101998	N/A	166463	166463	Epilepsy syndrome
G40.5	Special epileptic syndromes	101998|163703|86906	101998	N/A	-	N/A
G40.6	Grand mal seizures, unspecified (with or without petit mal)	101998	101998	N/A	-	N/A
G40.7	Petit mal, unspecified, without grand mal seizures	101998	101998	N/A	-	N/A
G40.8	Other epilepsy	101998|1544|166409|166412|166415|166418|166421|166424|166427|166430|166433|1946|1951|3006|310|79096|79192	101998	166463	3006	166463	Epilepsy syndrome
G40.9	Epilepsy, unspecified	101998	101998	N/A	-	N/A
G41.8	Other status epilepticus	363558	N/A	N/A	-	N/A
G43.1	Migraine with aura [classical migraine]	569	N/A	N/A	-	N/A
G44.0	Cluster headache syndrome	157835|443070	N/A	N/A	-	N/A
G44.8	Other specified headache syndromes	157843|276429|57145	N/A	N/A	-	N/A
G47.2	Disorders of the sleep-wake schedule	164736|73267	N/A	N/A	-	N/A
G47.3	Sleep apnoea	661|99803	N/A	N/A	-	N/A
G47.4	Narcolepsy and cataplexy	2073|83465	N/A	N/A	2073	2073	Narcolepsy type 1
G47.8	Other sleep disorders	33543	N/A	N/A	-	N/A
G50.0	Trigeminal neuralgia	221091	221091	221091	221091	221091	Trigeminal neuralgia
G50.1	Atypical facial pain	398147	398147	398147	221109	221109	Cranial neuralgia
G50.8	Other disorders of trigeminal nerve	231013	N/A	N/A	221109	221109	Cranial neuralgia
G51.0	Bell's palsy	2809	N/A	N/A	-	N/A
G51.2	Melkersson's syndrome	2483	2483	2483	2483	2483	Melkersson-Rosenthal syndrome
G51.3	Clonic hemifacial spasm	221083	221083	221083	221083	221083	Hemifacial spasm
G51.4	Facial myokymia	221106|324588	221106	221106	221106	221106	Isolated facial myokymia
G51.8	Other disorders of facial nerve	1214	N/A	N/A	221109	221109	Cranial neuralgia
G52.1	Disorders of glossopharyngeal nerve	221098	N/A	221098	221109	221109	Cranial neuralgia
G54.0	Brachial plexus disorders	100073|357107|357131|97330	N/A	N/A	-	N/A
G54.5	Neuralgic amyotrophy	2901	2901	2901	-	2901	Neuralgic amyotrophy
G54.8	Other nerve root and plexus disorders	65250	N/A	N/A	-	N/A
G56.4	Causalgia	83452|99994	99994	99994	99994	99994	Complex regional pain syndrome type 2
G58.0	Intercostal neuropathy	51890	N/A	N/A	-	N/A
G60.0	Hereditary motor and sensory neuropathy	100043|100044|100045|100046|101075|101076|101077|101078|101081|101082|101083|101084|101085|101097|101101|101102|139515|140453|140456|140459|140481|1496|166|217055|228174|228179|228374|254334|268337|280598|284232|300319|3115|324442|324585|324611|329258|352670|352675|363981|369867|391351|397735|397744|397968|401964|423894|435387|435819|435998|443073|443950|447964|640|64746|64747|64748|64749|64751|6…	N/A	N/A	140450	N/A
G60.1	Refsum's disease	171848|772|773	773	773	773	773	Refsum disease
G60.2	Neuropathy in association with hereditary ataxia	1399|207028|64753|94124	207028	207028	207028	207028	Cerebellar ataxia with peripheral neuropathy
G60.8	Other hereditary and idiopathic neuropathies	139512|139564|139573|139578|139583|140471|140474|140477|314381|36386|391397|397606|456318|642|643|64752|83467|88642|970	N/A	N/A	-	N/A
G61.0	Guillain-Barre syndrome	2103|231413|231416|231419|231426|231445|231450|231457|231466|79138|98916|98917|98918|98919	2103	2103	2103	2103	Guillain-Barr√© syndrome
G61.8	Other inflammatory polyneuropathies	206594|208978|208981|209004|2932|48162|639|641|71279	N/A	N/A	-	N/A
G70.0	Myasthenia gravis	391490|391497|589|98491	589	589	589	589	Myasthenia gravis
G70.1	Toxic myoneural disorders	98491	N/A	N/A	-	N/A
G70.2	Congenital and developmental myasthenia	353327|590|98491|98495|98913|98914|98915	590	590	590	590	Congenital myasthenic syndrome
G70.8	Other specified myoneural disorders	206575|98491	N/A	N/A	-	N/A
G70.9	Myoneural disorder, unspecified	98491	N/A	N/A	-	N/A
G71.0	Muscular dystrophy	102014|102015|119|140922|178400|178461|178464|1876|1878|206546|206549|206554|206559|206564|206644|206650|206653|219|238755|254361|261|262|263|266|267|268|269|270|272|280333|329478|34514|34515|34516|352479|353|369840|399058|399081|399086|399096|399103|424261|431272|437572|445110|447977|45448|55595|55596|59135|599|600|603|609|610|62|63273|86812|98473|98853|98855|98863|98895|98896|98897	98473	98473	98473	98473	Muscular dystrophy
G71.1	Myotonic disorders	206647|206970|206973|273|606|612|614|684|800|84142|972|99734|99735|99736	N/A	N/A	206970	206970	Myotonic syndrome
G71.2	Congenital myopathies	157973|168572|169186|169189|171430|171433|171436|171439|171442|171881|171886|171889|172976|178145|178148|199329|2020|210163|258|2593|280553|280671|319160|324581|324604|34520|363409|363623|363677|370953|370959|370968|370980|370997|371007|371024|371040|424107|439212|53698|595|596|597|598|607|75840|97232|97239|97240|97242|97244|97245|98893|98894|98902|98904|98905|99741	N/A	N/A	97245	97245	Congenital myopathy
G71.3	Mitochondrial myopathy, not elsewhere classified	1194|1460|1561|166105|1933|206966|254788|254854|254857|254864|254875|2596|2597|2598|2609|319514|3208|329314|329336|330054|352447|352470|401768|43115|45|457050|550|551|70595|746|91130	206966	206966	-	206966	Mitochondrial myopathy
G71.8	Other primary disorders of muscles	171445|199340|206662|2215|25980|2601|268129|289377|289380|324381|3454|52430|53347|593|602|79091|84132|88635|97238|98909|98910|98911|98912	N/A	N/A	-	N/A
G72.3	Periodic paralysis	206976|371433|37553|397750|397755|681|682|79102	206976	206976	206976	206976	Periodic paralysis
G72.4	Inflammatory myopathy, not elsewhere classified	206569|247718	N/A	N/A	-	N/A
G72.8	Other specified myopathies	171690	N/A	N/A	-	N/A
G73.1	Eaton-Lambert syndrome	43393	43393	43393	43393	43393	Lambert-Eaton myasthenic syndrome
G80.1	Spastic diplegia	404473	N/A	N/A	-	N/A
G80.8	Other infantile cerebral palsy	3465	N/A	N/A	-	N/A
G82.1	Spastic paraplegia	2824	N/A	N/A	-	N/A
G83.8	Other specified paralytic syndromes	2406	N/A	N/A	-	N/A
G90.1	Familial dysautonomia [Riley-Day]	1764	1764	1764	1764	1764	Familial dysautonomia
G90.2	Horner's syndrome	91413	N/A	N/A	-	N/A
G90.3	Multisystem degeneration	227510|441	N/A	N/A	102	102	Multiple system atrophy
G90.4	Autonomic dysreflexia	443084	N/A	N/A	-	N/A
G90.8	Other disorders of autonomic nervous system	1545|157820|168593|199282|217399|230|29822|401993	N/A	N/A	-	N/A
G91.2	Normal-pressure hydrocephalus	314928	314928	314928	314928	314928	Normal pressure hydrocephalus
G93.0	Cerebral cysts	2356|314697	N/A	N/A	-	N/A
G93.2	Benign intracranial hypertension	238624	238624	238624	-	238624	Idiopathic intracranial hypertension
G93.4	Encephalopathy, unspecified	436271|71277	N/A	N/A	-	N/A
G93.7	Reye's syndrome	3096	3096	3096	-	3096	Reye syndrome
G93.8	Other specified disorders of brain	1313|1314|356996	N/A	N/A	-	N/A
G95.0	Syringomyelia and syringobulbia	268882|3280|99857|99858	3280	N/A	3280	3280	Syringomyelia
G96.0	Cerebrospinal fluid leak	443180	443180	N/A	-	N/A
G96.8	Other specified disorders of central nervous system	1179	N/A	N/A	-	N/A
G97.8	Other postprocedural disorders of nervous system	90021	N/A	N/A	-	N/A
G98	Other disorders of nervous system, not elsewhere classified	2131|2523|404437	N/A	N/A	-	N/A
H02.1	Ectropion of eyelid	98571	N/A	N/A	-	N/A
H04.6	Other changes in lachrymal passages	141083	N/A	N/A	-	N/A
H05.1	Chronic inflammatory disorders of orbit	449563	N/A	N/A	-	N/A
H05.2	Exophthalmic conditions	466682	N/A	N/A	-	N/A
H10.4	Chronic conjunctivitis	97231	N/A	N/A	-	N/A
H11.0	Pterygium	2989	N/A	N/A	-	N/A
H16.2	Keratoconjunctivitis	137596|163934|70476|88633	N/A	N/A	-	N/A
H16.3	Interstitial and deep keratitis	137599|1467|314017	N/A	N/A	-	N/A
H16.8	Other keratitis	2334	N/A	N/A	-	N/A
H18.5	Hereditary corneal dystrophies	101068|1490|293375|293381|293462|293603|293621|3194|34533|98625|98626|98627|98954|98955|98956|98957|98958|98959|98960|98961|98962|98963|98964|98967|98969|98970|98971|98972|98973|98974|98975	34533	34533	34533	34533	Corneal dystrophy
H18.7	Other corneal deformities	137672	N/A	N/A	-	N/A
H20.0	Acute and subacute iridocyclitis	279922|280886|280914	280886	280886	-	280886	Anterior uveitis
H20.1	Chronic iridocyclitis	279922|280886|280914	N/A	N/A	-	N/A
H20.2	Lens-induced iridocyclitis	209959|279922|280886|280914	209959	209959	-	209959	Phacoanaphylactic uveitis
H20.8	Other iridocyclitis	263479|279922|280886|280914|3437	280886	280886	-	280886	Anterior uveitis
H20.9	Iridocyclitis, unspecified	279922|280886|280914	280886	280886	-	280886	Anterior uveitis
H21.1	Other vascular disorders of iris and ciliary body	64734	N/A	N/A	-	N/A
H21.2	Degeneration of iris and ciliary body	98979|98980|98981	N/A	N/A	-	N/A
H26.0	Infantile, juvenile and presenile cataract	163|2253|441447	N/A	N/A	-	N/A
H30.0	Focal chorioretinal inflammation	280892|90061	N/A	N/A	-	N/A
H30.1	Disseminated chorioretinal inflammation	179|280892|90061	N/A	N/A	-	N/A
H30.2	Posterior cyclitis	279914|280892	N/A	280892	-	280892	Posterior uveitis
H30.8	Other chorioretinal inflammations	280892|3437|35686	N/A	N/A	-	N/A
H30.9	Chorioretinal inflammation, unspecified	279919|280892|280917	N/A	N/A	-	N/A
H31.2	Hereditary choroidal dystrophy	180|75377|86813	N/A	N/A	-	N/A
H33.0	Retinal detachment with retinal break	209867	N/A	N/A	-	N/A
H34.8	Other retinal vascular occlusions	411527	N/A	N/A	-	N/A
H35.0	Background retinopathy and retinal vascular changes	190|209943|313838|40923|891	N/A	N/A	-	N/A
H35.1	Retinopathy of prematurity	90050	90050	90050	90050	90050	Retinopathy of prematurity
H35.2	Other proliferative retinopathy	329211	N/A	N/A	-	N/A
H35.3	Degeneration of macula and posterior pole	178493|279894	N/A	N/A	-	N/A
H35.5	Hereditary retinal dystrophy	1021|1243|139455|1574|178333|1871|1872|1873|209932|220493|227796|231169|231178|231183|247834|251287|251295|261501|3086|319640|352718|353344|353351|363989|364055|397758|466718|52427|53540|59181|63454|649|65|75327|75376|75381|791|827|85128|85332|886|898|91496|99000|99001|99002|99003|99004|99179	N/A	N/A	-	N/A
H35.7	Separation of retinal layers	443079	N/A	N/A	-	N/A
H44.0	Purulent endophthalmitis	199323|279888|279891	199323	199323	-	199323	Endophthalmitis
H44.1	Other endophthalmitis	199323|279888|279891|279925|280898|280921|79098	199323	199323	-	199323	Endophthalmitis
H47.0	Disorders of optic nerve, not elsewhere classified	137902	N/A	N/A	-	N/A
H47.2	Optic atrophy	104|1215|227976|250932|3212|401777|67036|98672|98673|98676|98890|99718	N/A	N/A	-	N/A
H47.4	Disorders of optic chiasm	324353	N/A	N/A	-	N/A
H47.6	Disorders of visual cortex	447788	N/A	N/A	-	N/A
H49.1	Fourth [trochlear] nerve palsy	91498|98686	N/A	N/A	-	N/A
H49.4	Progressive external ophthalmoplegia	254886|254892|2744|663	N/A	N/A	663	663	Mitochondrial DNA-related progressive external ophthalmoplegia
H49.8	Other paralytic strabismus	45358|480|64686	N/A	N/A	-	N/A
H50.8	Other specified strabismus	233|363528	N/A	N/A	-	N/A
H51.8	Other specified disorders of binocular movement	1125|363746	N/A	N/A	-	N/A
H53.5	Colour vision deficiencies	16|49382|88629|98658	98658	98658	-	98658	Color-vision disease
H53.6	Night blindness	215|75382	N/A	N/A	-	N/A
H53.8	Other visual disturbances	420556|75374|90001	N/A	N/A	-	N/A
H57.0	Anomalies of pupillary function	454718	N/A	N/A	-	N/A
H59.8	Other postprocedural disorders of eye and adnexa	90080	N/A	N/A	-	N/A
H74.3	Other acquired abnormalities of ear ossicles	3235	N/A	N/A	-	N/A
H81.8	Other disorders of vestibular function	171684|210272	N/A	N/A	-	N/A
H83.3	Noise effects on inner ear	90059	N/A	N/A	-	N/A
H83.8	Other specified diseases of inner ear	420402	N/A	N/A	-	N/A
H90.0	Conductive hearing loss, bilateral	2405	N/A	N/A	-	N/A
H90.3	Sensorineural hearing loss, bilateral	2027|90625|90635|90636|90641|90642	N/A	N/A	-	N/A
H90.5	Sensorineural hearing loss, unspecified	330029|363396|87884|998	N/A	N/A	87884	87884	Non-syndromic genetic deafness
I00	Rheumatic fever without mention of heart involvement	3099	3099	3099	3099	3099	Rheumatic fever
I01.0	Acute rheumatic pericarditis	3099	3099	3099	3099	3099	Rheumatic fever
I01.1	Acute rheumatic endocarditis	3099	3099	3099	3099	3099	Rheumatic fever
I01.2	Acute rheumatic myocarditis	3099	3099	3099	3099	3099	Rheumatic fever
I01.8	Other acute rheumatic heart disease	3099	3099	3099	3099	3099	Rheumatic fever
I01.9	Acute rheumatic heart disease, unspecified	3099	3099	3099	3099	3099	Rheumatic fever
I02.0	Rheumatic chorea with heart involvement	306731	306731	306731	-	306731	Sydenham chorea
I02.9	Rheumatic chorea without heart involvement	306731	306731	306731	-	306731	Sydenham chorea
I09.2	Chronic rheumatic pericarditis	251307	N/A	N/A	-	N/A
I15.1	Hypertension secondary to other renal disorders	300525|300530|526|757|88659|88660|88938|88939|88940	N/A	N/A	-	N/A
I25.4	Coronary artery aneurysm	458718	N/A	N/A	-	N/A
I27.0	Primary pulmonary hypertension	275766|275777|422	422	N/A	422	422	Idiopathic/heritable pulmonary arterial hypertension
I27.2	Other secondary pulmonary hypertension	275786|275791|275798|275803|275808|275813|275823|275828|275837|97214	275791	275791	-	275791	Pulmonary arterial hypertension associated with another disease
I28.8	Other specified diseases of pulmonary vessels	228116	N/A	N/A	-	N/A
I34.1	Mitral (valve) prolapse	741	N/A	N/A	-	N/A
I40.8	Other acute myocarditis	329874	N/A	N/A	-	N/A
I42.0	Dilated cardiomyopathy	137675|154|217604|217607|2229|300751	217604	217604	154	217604	Dilated cardiomyopathy
I42.2	Other hypertrophic cardiomyopathy	217601|319509	N/A	N/A	-	N/A
I42.3	Endomyocardial (eosinophilic) disease	75565|75566	75566	75566	-	75566	Loeffler endocarditis
I42.4	Endocardial fibroelastosis	2022	2022	2022	2022	2022	Endocardial fibroelastosis
I42.5	Other restrictive cardiomyopathy	75249	N/A	N/A	75249	N/A
I42.8	Other cardiomyopathies	217656|247|293888|293899|293910|54260|57777|66529	N/A	N/A	-	N/A
I45.5	Other specified heart block	1344	N/A	N/A	-	N/A
I45.6	Preexcitation syndrome	844	N/A	N/A	-	N/A
I45.8	Other specified conduction disorders	101016|436242|65283|768|871|90647	N/A	N/A	-	N/A
I47.1	Supraventricular tachycardia	3282|3283	N/A	N/A	-	N/A
I47.2	Ventricular tachycardia	3286|45453	N/A	N/A	-	N/A
I48.9	Atrial fibrillation and atrial flutter, unspecified	334	N/A	N/A	-	N/A
I49.0	Ventricular fibrillation and flutter	228140	N/A	N/A	-	N/A
I49.5	Sick sinus syndrome	166282	N/A	N/A	-	N/A
I49.8	Other specified cardiac arrhythmias	130|51083|51084	N/A	N/A	-	N/A
I60.9	Subarachnoid haemorrhage, unspecified	90065	N/A	N/A	-	N/A
I63.5	Cerebral infarction due to unspecified occlusion or stenosis of cerebral arteries	439175	N/A	N/A	-	N/A
I67.1	Cerebral aneurysm, nonruptured	231160	N/A	N/A	-	N/A
I67.3	Progressive vascular leukoencephalopathy	63261	N/A	N/A	-	N/A
I67.5	Moyamoya disease	2573|401945	N/A	2573	2573	2573	Moyamoya disease
I67.6	Nonpyogenic thrombosis of intracranial venous system	329217	329217	N/A	-	329217	Cerebral sinovenous thrombosis
I67.7	Cerebral arteritis, not elsewhere classified	140989|838	140989	N/A	-	N/A
I67.8	Other specified cerebrovascular diseases	284388	N/A	N/A	-	N/A
I69.0	Sequelae of subarachnoid haemorrhage	247245	N/A	N/A	-	N/A
I71.0	Dissection of aorta [any part]	229	N/A	N/A	-	N/A
I71.1	Thoracic aortic aneurysm, ruptured	285014	285014	N/A	-	285014	Rare disease with thoracic aortic aneurysm and aortic dissection
I71.2	Thoracic aortic aneurysm, without mention of rupture	285014	285014	N/A	-	285014	Rare disease with thoracic aortic aneurysm and aortic dissection
I71.4	Abdominal aortic aneurysm, without mention of rupture	86	N/A	N/A	-	N/A
I72.0	Aneurysm of carotid artery	36382	N/A	N/A	-	N/A
I72.5	Aneurysm and dissection of other precerebral arteries	36382	N/A	N/A	-	N/A
I73.1	Thromboangiitis obliterans [Buerger]	36258	36258	36258	36258	36258	Buerger disease
I73.8	Other specified peripheral vascular diseases	404463|90026	N/A	N/A	-	N/A
I74.4	Embolism and thrombosis of arteries of extremities, unspecified	90064	N/A	N/A	-	N/A
I77.1	Stricture of artery	3342	N/A	N/A	-	N/A
I77.4	Coeliac artery compression syndrome	293208	293208	293208	293208	293208	Celiac artery compression syndrome
I77.6	Arteritis, unspecified	449400|48435	N/A	N/A	-	N/A
I77.8	Other specified disorders of arteries and arterioles	679|820	N/A	N/A	-	N/A
I78.0	Hereditary haemorrhagic telangiectasia	774	774	774	774	774	Hereditary hemorrhagic telangiectasia
I78.8	Other diseases of capillaries	188	N/A	N/A	-	N/A
I80.8	Phlebitis and thrombophlebitis of other sites	137839	N/A	N/A	-	N/A
I81	Portal vein thrombosis	854	N/A	N/A	854	N/A
I82.0	Budd-Chiari syndrome	131	131	131	131	131	Budd-Chiari syndrome
I88.1	Chronic lymphadenitis, except mesenteric	50918	N/A	N/A	-	N/A
I89.0	Lymphoedema, not elsewhere classified	36204|77240|90362|90363	N/A	N/A	-	N/A
I89.8	Other specified non-infective disorders of lymphatic vessels and lymph nodes	1160|141209|264688|482	N/A	N/A	-	N/A
I95.1	Orthostatic hypotension	443236	N/A	N/A	-	N/A
I99	Other and unspecified disorders of circulatory system	73229	N/A	N/A	-	N/A
J09	Influenza due to certain identified influenza virus	454836	N/A	N/A	-	N/A
J15.1	Pneumonia due to Pseudomonas	90066	N/A	90066	-	90066	Pneumonia caused by Pseudomonas aeruginosa infection
J15.2	Pneumonia due to staphylococcus	36238	36238	36238	-	36238	Staphylococcal necrotizing pneumonia
J34.8	Other specified disorders of nose and nasal sinuses	466695	N/A	N/A	-	N/A
J38.0	Paralysis of vocal cords and larynx	137932|2375|2808	N/A	N/A	-	N/A
J39.2	Other diseases of pharynx	2291	N/A	N/A	-	N/A
J39.8	Other specified diseases of upper respiratory tract	449566	N/A	N/A	-	N/A
J44.8	Other specified chronic obstructive pulmonary disease	1303|171700	N/A	N/A	-	N/A
J47	Bronchiectasis	60033	N/A	N/A	-	N/A
J61	Pneumoconiosis due to asbestos and other mineral fibres	2302	N/A	N/A	-	N/A
J63.2	Berylliosis	133	133	133	133	133	Chronic beryllium disease
J67.0	Farmer's lung	31740|99906	99906	99906	99906	99906	Farmer's lung disease
J67.1	Bagassosis	31740	31740	31740	31740	31740	Hypersensitivity pneumonitis
J67.2	Bird fancier's lung	31740|99908	99908	99908	31740	99908	Pigeon-breeder lung disease
J67.3	Suberosis	31740	31740	31740	31740	31740	Hypersensitivity pneumonitis
J67.4	Maltworker's lung	31740	31740	31740	31740	31740	Hypersensitivity pneumonitis
J67.5	Mushroom-worker's lung	31740	31740	31740	31740	31740	Hypersensitivity pneumonitis
J67.6	Maple-bark-stripper's lung	31740	31740	31740	31740	31740	Hypersensitivity pneumonitis
J67.7	Air-conditioner and humidifier lung	31740	31740	31740	31740	31740	Hypersensitivity pneumonitis
J67.8	Hypersensitivity pneumonitis due to other organic dusts	31740|99907	31740	31740	31740	31740	Hypersensitivity pneumonitis
J67.9	Hypersensitivity pneumonitis due to unspecified organic dust	31740	31740	31740	31740	31740	Hypersensitivity pneumonitis
J68.4	Chronic respiratory conditions due to chemicals, gases, fumes and vapours	79127	N/A	N/A	-	N/A
J70.0	Acute pulmonary manifestations due to radiation	264978	N/A	N/A	-	N/A
J70.1	Chronic and other pulmonary manifestations due to radiation	264978	N/A	N/A	-	N/A
J70.2	Acute drug-induced interstitial lung disorders	264978	264978	264978	-	264978	Drug or radiation exposure-related interstitial lung disease
J70.3	Chronic drug-induced interstitial lung disorders	264978	264978	264978	-	264978	Drug or radiation exposure-related interstitial lung disease
J70.4	Drug-induced interstitial lung disorder, unspecified	264978	264978	264978	-	264978	Drug or radiation exposure-related interstitial lung disease
J80	Adult respiratory distress syndrome	70578	N/A	N/A	-	N/A
J81	Pulmonary oedema	330012	N/A	N/A	-	N/A
J82	Pulmonary eosinophilia, not elsewhere classified	182101|2902|724	N/A	N/A	-	N/A
J84.0	Alveolar and parietoalveolar conditions	264675|420259|440427|60025|747|91359	N/A	N/A	-	N/A
J84.1	Other interstitial pulmonary diseases with fibrosis	1302|2032|300564|79126|79128|98852	N/A	N/A	-	N/A
J84.8	Other specified interstitial pulmonary diseases	217566|440392|440402|444092|91364	91364	N/A	-	N/A
J93.1	Other spontaneous pneumothorax	2903	N/A	N/A	-	N/A
J98.0	Diseases of bronchus, not elsewhere classified	3347|3348	N/A	N/A	-	N/A
J98.4	Other disorders of lung	2357|90060	N/A	N/A	-	N/A
J98.5	Diseases of mediastinum, not elsewhere classified	63999	N/A	N/A	-	N/A
K00.0	Anodontia	99797|99798	99797	99797	99797	99797	Anodontia
K00.2	Abnormalities of size and form of teeth	2287|2561|2791|3289	N/A	N/A	-	N/A
K00.4	Disturbances in tooth formation	67039|83450	N/A	N/A	-	N/A
K00.5	Hereditary disturbances in tooth structure, not elsewhere classified	100031|100032|100033|100034|1031|1653|166260|166265|167759|314721|49042|88661|99789|99791|99792	N/A	N/A	-	N/A
K00.8	Other disorders of tooth development	412206	N/A	N/A	-	N/A
K03.5	Ankylosis of teeth	1077	1077	1077	1077	1077	Dental ankylosis
K06.1	Gingival enlargement	2024	N/A	N/A	-	N/A
K06.8	Other specified disorders of gingiva and edentulous alveolar ridge	157826	N/A	N/A	-	N/A
K07.1	Anomalies of jaw-cranial base relationship	2964	N/A	N/A	-	N/A
K07.6	Temporomandibular joint disorders	210576	N/A	N/A	-	N/A
K07.8	Other dentofacial anomalies	99806	N/A	N/A	-	N/A
K10.2	Inflammatory conditions of jaws	399293	N/A	N/A	-	N/A
K10.8	Other specified diseases of jaws	184	N/A	N/A	-	N/A
K11.2	Sialoadenitis	449432	N/A	N/A	-	N/A
K11.8	Other diseases of salivary glands	79078	N/A	N/A	-	N/A
K13.0	Diseases of lips	1221	N/A	N/A	-	N/A
K13.5	Oral submucous fibrosis	357154	357154	357154	-	357154	Oral submucous fibrosis
K14.6	Glossodynia	353253	353253	353253	-	353253	Burning mouth syndrome
K20	Oesophagitis	411696|73247	N/A	N/A	-	N/A
K22.0	Achalasia of cardia	930	930	930	930	930	Idiopathic achalasia
K29.6	Other gastritis	2494|329883	N/A	N/A	-	N/A
K43.6	Other and unspecified ventral hernia with obstruction, without gangrene	314432	N/A	N/A	-	N/A
K52.3	Indeterminate colitis	103920	103920	103920	103920	103920	Undetermined colitis
K52.8	Other specified non-infective gastro-enteritis and colitis	2070|238569|402029|402035	N/A	N/A	-	N/A
K56.0	Paralytic ileus	2604	N/A	N/A	-	N/A
K59.1	Functional diarrhoea	1670	N/A	N/A	-	N/A
K59.8	Other specified functional intestinal disorders	104077|104078|2978|435988|99811	N/A	N/A	-	N/A
K60.3	Anal fistula	228113	228113	228113	-	228113	Anal fistula
K62.6	Ulcer of anus and rectum	209964	N/A	N/A	-	N/A
K62.7	Radiation proctitis	70475	70475	70475	70475	70475	Radiation proctitis
K63.8	Other specified diseases of intestine	263665	N/A	N/A	-	N/A
K63.9	Disease of intestine, unspecified	391487	N/A	N/A	-	N/A
K65.8	Other peritonitis	238593	N/A	N/A	-	N/A
K72.0	Acute and subacute hepatic failure	217371|370088|90062	90062	90062	-	90062	Acute liver failure
K74.1	Hepatic sclerosis	64743	N/A	N/A	-	N/A
K74.3	Primary biliary cirrhosis	186|779	186	186	186	186	Primary biliary cholangitis
K74.6	Other and unspecified cirrhosis of liver	168583|209919	N/A	N/A	-	N/A
K75.4	Autoimmune hepatitis	2137	2137	2137	2137	2137	Autoimmune hepatitis
K75.8	Other specified inflammatory liver diseases	90003	N/A	N/A	-	N/A
K76.5	Hepatic veno-occlusive disease	79124|890	890	890	890	890	Hepatic veno-occlusive disease
K76.8	Other specified diseases of liver	163631|172|276405|3196|48372|79095|79301|79302|79303|79304|79305|79306	N/A	N/A	-	N/A
K83.0	Cholangitis	171|447764|447774	N/A	N/A	-	N/A
K83.1	Obstruction of bile duct	284385|65682|99960|99961	N/A	N/A	-	N/A
K85.0	Idiopathic acute pancreatitis	64740	N/A	N/A	-	N/A
K85.1	Biliary acute pancreatitis	64740	N/A	N/A	-	N/A
K85.2	Alcohol-induced acute pancreatitis	64740	N/A	N/A	-	N/A
K85.3	Drug-induced acute pancreatitis	64740	N/A	N/A	-	N/A
K85.8	Other acute pancreatitis	64740	N/A	N/A	-	N/A
K85.9	Acute pancreatitis, unspecified	64740	N/A	N/A	-	N/A
K86.1	Other chronic pancreatitis	103918|103919|280302|280315|676	N/A	N/A	-	N/A
K90.0	Coeliac disease	398063	N/A	N/A	-	N/A
K90.3	Pancreatic steatorrhoea	309031|309108|309111	N/A	N/A	-	N/A
K90.8	Other intestinal malabsorption	168601|84065	N/A	N/A	-	N/A
K91.2	Postsurgical malabsorption, not elsewhere classified	95427	N/A	N/A	-	N/A
L00	Staphylococcal scalded skin syndrome	36236	36236	36236	-	36236	Staphylococcal scalded skin syndrome
L01.0	Impetigo [any organism] [any site]	36237	N/A	N/A	-	N/A
L08.8	Other specified local infections of skin and subcutaneous tissue	345	N/A	N/A	-	N/A
L10.0	Pemphigus vulgaris	704	704	704	704	704	Pemphigus vulgaris
L10.1	Pemphigus vegetans	79479	79479	79479	79479	79479	Pemphigus vegetans
L10.2	Pemphigus foliaceus	46485|79481	79481	79481	-	79481	Pemphigus foliaceus
L10.3	Brazilian pemphigus [fogo selvagem]	46485	46485	46485	-	46485	Superficial pemphigus
L10.4	Pemphigus erythematosus	46485|79480	79480	79480	-	79480	Pemphigus erythematosus
L10.8	Other pemphigus	208524|46488|63455	N/A	N/A	-	N/A
L12.0	Bullous pemphigoid	703	703	703	703	703	Bullous pemphigoid
L12.1	Cicatricial pemphigoid	46486	46486	46486	-	46486	Mucous membrane pemphigoid
L12.3	Acquired epidermolysis bullosa	46487	46487	46487	46487	46487	Epidermolysis bullosa acquisita
L12.8	Other pemphigoid	454710|63275	N/A	N/A	-	N/A
L13.0	Dermatitis herpetiformis	1656	1656	1656	1656	1656	Dermatitis herpetiformis
L13.1	Subcorneal pustular dermatitis	48377	48377	48377	48377	48377	Subcorneal pustular dermatosis
L21.1	Seborrhoeic infantile dermatitis	314	N/A	N/A	-	N/A
L30.3	Infective dermatitis	289347	N/A	N/A	-	N/A
L40.1	Generalised pustular psoriasis	247353|404546	247353	247353	-	247353	Generalized pustular psoriasis
L40.2	Acrodermatitis continua	163931	163931	163931	-	163931	Acrodermatitis continua of Hallopeau
L40.3	Pustulosis palmaris et plantaris	163927	163927	163927	-	163927	Pustulosis palmaris et plantaris
L43.0	Hypertrophic lichen planus	254367|254370|254373	254367	254367	-	254367	Rare lichen planus
L43.1	Bullous lichen planus	254367|254370|254373|33408	33408	33408	33408	33408	Bullous lichen planus
L43.2	Lichenoid drug reaction	254367|254370|254373	254367	254367	-	254367	Rare lichen planus
L43.3	Subacute (active) lichen planus	254367|254370|254373	254367	254367	-	254367	Rare lichen planus
L43.8	Other lichen planus	254367|254370|254373|254379|254395|254411|254424|254449|254463|254478|31142|83453	254367	254367	-	254367	Rare lichen planus
L43.9	Lichen planus, unspecified	254367|254370|254373	254367	254367	-	254367	Rare lichen planus
L44.0	Pityriasis rubra pilaris	2897	2897	2897	2897	2897	Pityriasis rubra pilaris
L50.2	Urticaria due to cold and heat	300359|47045	N/A	N/A	-	N/A
L50.8	Other urticaria	37748	N/A	N/A	-	N/A
L51.1	Bullous erythema multiforme	36426	36426	36426	-	36426	Stevens-Johnson syndrome
L51.2	Toxic epidermal necrolysis [Lyell]	537|95455	537	537	95455	537	Toxic epidermal necrolysis
L51.8	Other erythema multiforme	506784	N/A	N/A	-	N/A
L53.8	Other specified erythematous conditions	439196	N/A	N/A	-	N/A
L56.3	Solar urticaria	97230	97230	97230	97230	97230	Solar urticaria
L56.4	Polymorphous light eruption	330058|330061	N/A	N/A	-	N/A
L57.8	Other skin changes due to chronic exposure to nonionising radiation	2881|330064	N/A	N/A	-	N/A
L59.8	Other specified disorders of skin and subcutaneous tissue related to radiation	231031	N/A	N/A	-	N/A
L60.3	Nail dystrophy	79153	N/A	N/A	-	N/A
L60.5	Yellow nail syndrome	662	662	662	-	662	Yellow nail syndrome
L60.8	Other nail disorders	2045	N/A	N/A	-	N/A
L63.0	Alopecia (capitis) totalis	700	700	700	700	700	Alopecia totalis
L63.1	Alopecia universalis	701	701	701	701	701	Alopecia universalis
L65.1	Anagen effluvium	168	N/A	N/A	-	N/A
L65.8	Other specified nonscarring hair loss	55654|86819|90368	N/A	N/A	-	N/A
L66.0	Pseudopelade	129	129	129	-	129	Pseudopelade of Brocq
L66.1	Lichen planopilaris	254367|254370|254492|505|525	525	525	525	525	Lichen planopilaris
L66.2	Folliculitis decalvans	346	346	346	-	346	Quinquaud folliculitis decalvans
L66.4	Folliculitis ulerythematosa reticulata	79100	79100	79100	-	79100	Atrophoderma vermiculata
L67.8	Other hair colour and hair shaft abnormalities	33364|37559|720|79492	N/A	N/A	-	N/A
L68.1	Acquired hypertrichosis lanuginosa	2221	2221	2221	2221	2221	Acquired hypertrichosis lanuginosa
L68.2	Localised hypertrichosis	3387	N/A	N/A	-	N/A
L68.8	Other hypertrichosis	2026	N/A	N/A	-	N/A
L72.1	Trichilemmal cyst	492	492	N/A	-	N/A
L72.2	Steatocystoma multiplex	3184|841	841	841	841	841	Sebocystomatosis
L72.8	Other follicular cysts of skin and subcutaneous tissue	587	N/A	N/A	-	N/A
L81.3	Cafe au lait spots	2678	N/A	N/A	2678	2678	Neurofibromatosis type 6
L81.4	Other melanin hyperpigmentation	231040|33445|39|79146|79150	N/A	N/A	-	N/A
L81.7	Pigmented purpuric dermatosis	95429	N/A	N/A	-	N/A
L81.8	Other specified disorders of pigmentation	178307|241|280628|41|79145	N/A	N/A	-	N/A
L85.0	Acquired ichthyosis	454	454	454	454	454	Acquired ichthyosis
L85.8	Other specified epidermal thickening	411777|493|498	N/A	N/A	-	N/A
L87.1	Reactive perforating collagenosis	79147	N/A	N/A	-	N/A
L87.2	Elastosis perforans serpiginosa	79148	79148	79148	-	79148	Elastosis perforans serpiginosa
L88	Pyoderma gangrenosum	48104	48104	48104	48104	48104	Pyoderma gangrenosum
L90.1	Anetoderma of Schweninger-Buzzi	228272	228272	228272	-	228272	Primary anetoderma
L90.2	Anetoderma of Jadassohn-Pellizzari	228272	228272	228272	-	228272	Primary anetoderma
L90.5	Scar conditions and fibrosis of skin	722	N/A	N/A	-	N/A
L90.8	Other atrophic disorders of skin	140933|221142|228277|2500	N/A	N/A	-	N/A
L91.8	Other hypertrophic disorders of skin	2812	N/A	N/A	-	N/A
L93.0	Discoid lupus erythematosus	163531|535|90281	90281	90281	535	90281	Discoid lupus erythematosus
L93.1	Subacute cutaneous lupus erythematosus	163525|535	163525	163525	535	163525	Subacute cutaneous lupus erythematosus
L93.2	Other local lupus erythematosus	163531|535|90280|90282|90283|90285	N/A	N/A	535	N/A
L94.0	Localised scleroderma [morphea]	779|90289	90289	90289	-	90289	Localized scleroderma
L94.8	Other specified localised connective tissue disorders	53296	N/A	N/A	-	N/A
L95.1	Erythema elevatum diutinum	90000	90000	90000	-	90000	Erythema elevatum diutinum
L95.8	Other vasculitis limited to skin	26137	N/A	N/A	-	N/A
L98.2	Febrile neutrophilic dermatosis [Sweet]	3243	3243	3243	-	3243	Sweet syndrome
L98.3	Eosinophilic cellulitis [Wells]	901	901	901	901	901	Wells syndrome
L98.5	Mucinosis of skin	167635|402007|86795|86797|90393|90394|90395|90396|90397|90398|90399|90400	N/A	N/A	-	N/A
L98.6	Other infiltrative disorders of skin and subcutaneous tissue	33314|451602|451607	N/A	N/A	-	N/A
L98.8	Other specified disorders of skin and subcutaneous tissue	113|2615|2833|3110|79458|79459	N/A	N/A	-	N/A
M02.3	Reiter's disease	29207	29207	29207	-	29207	Reactive arthritis
M02.30	Reiter's disease (Multiple sites)	29207|29208	29207	29207	-	29207	Reactive arthritis
M02.33	Reiter's disease (Forearm)	29207|29209	29207	29207	-	29207	Reactive arthritis
M02.36	Reiter's disease (Lower leg)	29207|29210	29207	29207	-	29207	Reactive arthritis
M02.38	Reiter's disease (Other)	29207|29211	29207	29207	-	29207	Reactive arthritis
M02.39	Reiter's disease (Site unspecified)	29207|29212	29207	29207	-	29207	Reactive arthritis
M05.0	Felty's syndrome	47612	47612	47612	-	47612	Felty syndrome
M05.00	Felty's syndrome (Multiple sites)	47612|47613	47612	47612	-	47612	Felty syndrome
M05.09	Felty's syndrome (Site unspecified)	47612|47614	47612	47612	-	47612	Felty syndrome
M06.1	Adult-onset Still's disease	829	829	829	829	829	Adult-onset Still disease
M06.10	Adult-onset Still's disease (Multiple sites)	829|830	829	829	829	829	Adult-onset Still disease
M06.11	Adult-onset Still's disease (Shoulder region)	829|831	829	829	829	829	Adult-onset Still disease
M06.16	Adult-onset Still's disease (Lower leg)	829|832	829	829	829	829	Adult-onset Still disease
M06.19	Adult-onset Still's disease (Site unspecified)	829|833	829	829	829	829	Adult-onset Still disease
M08.2	Juvenile arthritis with systemic onset	85414|92	85414	85414	85414	85414	Systemic-onset juvenile idiopathic arthritis
M08.20	Juvenile arthritis with systemic onset (Multiple sites)	85414|85415|92	85414	85414	85414	85414	Systemic-onset juvenile idiopathic arthritis
M08.22	Juvenile arthritis with systemic onset (Upper arm)	85414|85416|92	85414	85414	85414	85414	Systemic-onset juvenile idiopathic arthritis
M08.25	Juvenile arthritis with systemic onset (Pelvic region and thigh)	85414|85417|92	85414	85414	85414	85414	Systemic-onset juvenile idiopathic arthritis
M08.26	Juvenile arthritis with systemic onset (Lower leg)	85414|85418|92	85414	85414	85414	85414	Systemic-onset juvenile idiopathic arthritis
M08.27	Juvenile arthritis with systemic onset (Ankle and foot)	85414|85419|92	85414	85414	85414	85414	Systemic-onset juvenile idiopathic arthritis
M08.28	Juvenile arthritis with systemic onset (Other)	85414|85420|92	85414	85414	85414	85414	Systemic-onset juvenile idiopathic arthritis
M08.29	Juvenile arthritis with systemic onset (Site unspecified)	85414|85421|92	85414	85414	85414	85414	Systemic-onset juvenile idiopathic arthritis
M08.3	Juvenile polyarthritis (seronegative)	247854|247861|85408|92	85408	85408	92	85408	Rheumatoid factor-negative juvenile idiopathic arthritis
M08.30	Juvenile polyarthritis (seronegative) (Multiple sites)	247854|247861|85408|85409|92	85408	85408	-	85408	Rheumatoid factor-negative juvenile idiopathic arthritis
M08.36	Juvenile polyarthritis (seronegative) (Lower leg)	247854|247861|85408|85410|92	85408	85408	-	85408	Rheumatoid factor-negative juvenile idiopathic arthritis
M08.39	Juvenile polyarthritis (seronegative) (Site unspecified)	247854|247861|85408|85411|92	85408	85408	-	85408	Rheumatoid factor-negative juvenile idiopathic arthritis
M08.4	Pauciarticular juvenile arthritis	247839|247846|85410|92	85410	85410	85410	85410	Oligoarticular juvenile idiopathic arthritis
M08.40	Pauciarticular juvenile arthritis (Multiple sites)	247839|247846|85410|85411|92	85410	85410	85410	85410	Oligoarticular juvenile idiopathic arthritis
M08.44	Pauciarticular juvenile arthritis (Hand)	247839|247846|85410|85412|92	85410	85410	85410	85410	Oligoarticular juvenile idiopathic arthritis
M11.1	Familial chondrocalcinosis	1416	1416	1416	1416	1416	Familial calcium pyrophosphate deposition
M11.16	Familial chondrocalcinosis (Lower leg)	1416|1417	1416	1416	1416	1416	Familial calcium pyrophosphate deposition
M12.2	Villonodular synovitis (pigmented)	66627	66627	66627	-	66627	Pigmented villonodular synovitis
M12.23	Villonodular synovitis (pigmented) (Forearm)	66627|66628	66627	66627	-	66627	Pigmented villonodular synovitis
M12.24	Villonodular synovitis (pigmented) (Hand)	66627|66629	66627	66627	-	66627	Pigmented villonodular synovitis
M12.25	Villonodular synovitis (pigmented) (Pelvic region and thigh)	66627|66630	66627	66627	-	66627	Pigmented villonodular synovitis
M12.26	Villonodular synovitis (pigmented) (Lower leg)	66627|66631	66627	66627	-	66627	Pigmented villonodular synovitis
M12.27	Villonodular synovitis (pigmented) (Ankle and foot)	66627|66632	66627	66627	-	66627	Pigmented villonodular synovitis
M12.29	Villonodular synovitis (pigmented) (Site unspecified)	66627|66633	66627	66627	-	66627	Pigmented villonodular synovitis
M12.4	Intermittent hydrarthrosis	329967	329967	329967	-	329967	Intermittent hydrarthrosis
M12.44	Intermittent hydrarthrosis (Hand)	329967|329968	329967	329967	-	329967	Intermittent hydrarthrosis
M22.4	Chondromalacia patellae	1428	N/A	N/A	-	N/A
M30.0	Polyarteritis nodosa	439729|439737|439755|439762|767	767	767	767	767	Polyarteritis nodosa
M30.1	Polyarteritis with lung involvement [Churg-Strauss]	183	183	183	183	183	Eosinophilic granulomatosis with polyangiitis
M30.3	Mucocutaneous lymph node syndrome [Kawasaki]	2331	2331	2331	2331	2331	Kawasaki disease
M30.8	Other conditions related to polyarteritis nodosa	404553|439746	N/A	N/A	-	N/A
M31.0	Hypersensitivity angiitis	889	N/A	889	375	N/A
M31.1	Thrombotic microangiopathy	54057|93583|93585	N/A	N/A	-	N/A
M31.3	Wegener's granulomatosis	900	900	900	900	900	Granulomatosis with polyangiitis
M31.4	Aortic arch syndrome [Takayasu]	3287	3287	3287	3287	3287	Takayasu arteritis
M31.6	Other giant cell arteritis	397	397	397	-	397	Giant cell arteritis
M31.7	Microscopic polyangiitis	727	727	727	727	727	Microscopic polyangiitis
M31.8	Other specified necrotising vasculopathies	251325|251328|36412	N/A	N/A	-	N/A
M32.0	Drug-induced systemic lupus erythematosus	231111|536|93552	536	231111	231111	231111	Drug-induced lupus erythematosus
M32.1	Systemic lupus erythematosus with organ or system involvement	536|93552	536	536	-	536	Systemic lupus erythematosus
M32.8	Other forms of systemic lupus erythematosus	300345|398124|536|93552	536	536	-	536	Systemic lupus erythematosus
M32.9	Systemic lupus erythematosus, unspecified	536|93552	536	536	-	536	Systemic lupus erythematosus
M32.90	Systemic lupus erythematosus, unspecified, Multiple sites	536|93552|93553	536	536	-	536	Systemic lupus erythematosus
M33.0	Juvenile dermatomyositis	221|329894|93672	93672	93672	93672	93672	Juvenile dermatomyositis
M33.1	Other dermatomyositis	221|398117	221	221	221	221	Dermatomyositis
M33.2	Polymyositis	732|93568	732	732	732	732	Polymyositis
M34.0	Progressive systemic sclerosis	220393|220407|90291	90291	90291	90291	90291	Systemic sclerosis
M34.1	CR(E)ST syndrome	220402|90290|90291	90290	90290	90290	90290	CREST syndrome
M34.2	Systemic sclerosis induced by drugs and chemicals	90291	90291	90291	90291	90291	Systemic sclerosis
M34.8	Other forms of systemic sclerosis	352763|90291	90291	90291	90291	90291	Systemic sclerosis
M34.9	Systemic sclerosis, unspecified	90291	90291	90291	90291	90291	Systemic sclerosis
M35.0	Sicca syndrome [Sjogren]	289390	289390	N/A	-	N/A
M35.1	Other overlap syndromes	251312|809	N/A	N/A	809	N/A
M35.2	Behcet's disease	117	117	117	117	117	Beh√É¬ßet disease
M35.3	Polymyalgia rheumatica	93569	93569	93569	-	93569	Polymyalgia rheumatica
M35.4	Diffuse (eosinophilic) fasciitis	3165	3165	3165	3165	3165	Eosinophilic fasciitis
M35.6	Relapsing panniculitis [Weber-Christian]	33577	33577	33577	33577	33577	Nodular non-suppurative panniculitis
M35.8	Other specified systemic involvement of connective tissue	2582|425120|438159|457077|81|90002|94087	N/A	N/A	-	N/A
M61.1	Myositis ossificans progressiva	337	337	337	337	337	Fibrodysplasia ossificans progressiva
M61.14	Myositis ossificans progressiva (Hand)	337|338	337	337	337	337	Fibrodysplasia ossificans progressiva
M61.15	Myositis ossificans progressiva (Pelvic region and thigh)	337|339	337	337	337	337	Fibrodysplasia ossificans progressiva
M72.6	Necrotizing fasciitis	440368	440368	440368	-	440368	Necrotizing soft tissue infection
M72.60	Necrotizing fasciitis (Multiple sites)	440368|440369	440368	440368	-	440368	Necrotizing soft tissue infection
M72.62	Necrotizing fasciitis (Upper arm)	440368|440370	440368	440368	-	440368	Necrotizing soft tissue infection
M72.63	Necrotizing fasciitis (Forearm)	440368|440371	440368	440368	-	440368	Necrotizing soft tissue infection
M72.65	Necrotizing fasciitis (Pelvic region and thigh)	440368|440372	440368	440368	-	440368	Necrotizing soft tissue infection
M72.66	Necrotizing fasciitis (Lower leg)	440368|440373	440368	440368	-	440368	Necrotizing soft tissue infection
M72.67	Necrotizing fasciitis (Ankle and foot)	440368|440374	440368	440368	-	440368	Necrotizing soft tissue infection
M72.68	Necrotizing fasciitis (Other)	440368|440375	440368	440368	-	440368	Necrotizing soft tissue infection
M85.0	Fibrous dysplasia (monostotic)	57782|93277	93277	93277	-	93277	Monostotic fibrous dysplasia
M85.00	Fibrous dysplasia (monostotic) (Multiple sites)	57782|93277|93278	93277	93277	-	93277	Monostotic fibrous dysplasia
M85.01	Fibrous dysplasia (monostotic) (Shoulder region)	57782|93277|93279	93277	93277	-	93277	Monostotic fibrous dysplasia
M85.03	Fibrous dysplasia (monostotic) (Forearm)	57782|93277|93280	93277	93277	-	93277	Monostotic fibrous dysplasia
M85.04	Fibrous dysplasia (monostotic) (Hand)	57782|93277|93281	93277	93277	-	93277	Monostotic fibrous dysplasia
M85.05	Fibrous dysplasia (monostotic) (Pelvic region and thigh)	57782|93277|93282	93277	93277	-	93277	Monostotic fibrous dysplasia
M85.06	Fibrous dysplasia (monostotic) (Lower leg)	57782|93277|93283	93277	93277	-	93277	Monostotic fibrous dysplasia
M85.07	Fibrous dysplasia (monostotic) (Ankle and foot)	57782|93277|93284	93277	93277	-	93277	Monostotic fibrous dysplasia
M85.08	Fibrous dysplasia (monostotic) (Other)	57782|93277|93285	93277	93277	-	93277	Monostotic fibrous dysplasia
M85.09	Fibrous dysplasia (monostotic) (Site unspecified)	57782|93277|93286	93277	93277	-	93277	Monostotic fibrous dysplasia
M85.4	Solitary bone cyst	83468	83468	83468	83468	83468	Solitary bone cyst
M85.40	Solitary bone cyst (Multiple sites)	83468|83469	83468	83468	83468	83468	Solitary bone cyst
M85.41	Solitary bone cyst (Shoulder region)	83468|83470	83468	83468	83468	83468	Solitary bone cyst
M85.42	Solitary bone cyst (Upper arm)	83468|83471	83468	83468	83468	83468	Solitary bone cyst
M85.43	Solitary bone cyst (Forearm)	83468|83472	83468	83468	83468	83468	Solitary bone cyst
M85.44	Solitary bone cyst (Hand)	83468|83473	83468	83468	83468	83468	Solitary bone cyst
M85.45	Solitary bone cyst (Pelvic region and thigh)	83468|83474	83468	83468	83468	83468	Solitary bone cyst
M85.46	Solitary bone cyst (Lower leg)	83468|83475	83468	83468	83468	83468	Solitary bone cyst
M85.47	Solitary bone cyst (Ankle and foot)	83468|83476	83468	83468	83468	83468	Solitary bone cyst
M85.48	Solitary bone cyst (Other)	83468|83477	83468	83468	83468	83468	Solitary bone cyst
M89.0	Algoneurodystrophy	83452|99995	83452	83452	-	83452	Complex regional pain syndrome
M89.00	Algoneurodystrophy (Multiple sites)	83452|99995|99996	83452	83452	-	83452	Complex regional pain syndrome
M89.01	Algoneurodystrophy (Shoulder region)	83452|99995|99997	83452	83452	-	83452	Complex regional pain syndrome
M89.02	Algoneurodystrophy (Upper arm)	83452|99995|99998	83452	83452	-	83452	Complex regional pain syndrome
M89.03	Algoneurodystrophy (Forearm)	83452|99995|99999	83452	83452	-	83452	Complex regional pain syndrome
M89.04	Algoneurodystrophy (Hand)	100000|83452|99995	83452	83452	-	83452	Complex regional pain syndrome
M89.05	Algoneurodystrophy (Pelvic region and thigh)	100001|83452|99995	83452	83452	-	83452	Complex regional pain syndrome
M89.06	Algoneurodystrophy (Lower leg)	100002|83452|99995	83452	83452	-	83452	Complex regional pain syndrome
M89.07	Algoneurodystrophy (Ankle and foot)	100003|83452|99995	83452	83452	-	83452	Complex regional pain syndrome
M89.08	Algoneurodystrophy (Other)	100004|83452|99995	83452	83452	-	83452	Complex regional pain syndrome
M89.09	Algoneurodystrophy (Site unspecified)	100005|83452|99995	83452	83452	-	83452	Complex regional pain syndrome
M91.1	Juvenile osteochondrosis of head of femur [Legg-Calve-Perthes]	2380	2380	2380	2380	2380	Legg-Calve-Perthes disease
M91.15	Juv osteochondrosis head of femur [Legg-Calve-Perthes]-Pelv	2380|2381	2380	2380	-	2380	Legg-Calve-Perthes disease
M91.19	Juv osteochondrosis head of femur [Legg-Calve-Perthes]-Site	2380|2382	2380	2380	-	2380	Legg-Calve-Perthes disease
M92.0	Juvenile osteochondrosis of humerus	97336	N/A	N/A	-	N/A
M92.2	Juvenile osteochondrosis of hand	97332	N/A	N/A	-	N/A
M92.4	Juvenile osteochondrosis of patella	97337	N/A	N/A	-	N/A
M93.2	Osteochondritis dissecans	251262|2764|3314|97332|97335	2764	2764	2764	2764	Osteochondritis dissecans
M93.26	Osteochondritis dissecans knee	251262|2764|3314|97332|97335|97336	2764	2764	2764	2764	Osteochondritis dissecans
M93.9	Osteochondropathy, unspecified	399319|399329|399380|399388|399391	399319	399319	-	399319	Osteochondrosis
M94.1	Relapsing polychondritis	728	728	728	728	728	Relapsing polychondritis
M94.10	Relapsing polychondritis (Multiple sites)	728|729	728	728	-	728	Relapsing polychondritis
M94.18	Relapsing polychondritis (Other)	728|730	728	728	-	728	Relapsing polychondritis
M94.19	Relapsing polychondritis (Site unspecified)	728|731	728	728	-	728	Relapsing polychondritis
N00.5	Diffuse mesangiocapillary glomerulonephritis	329903|329918|329931|54370	54370	54370	-	54370	Primary membranoproliferative glomerulonephritis
N03.6	Dense deposit disease	91137|97566|97567	N/A	93571	-	93571	Dense deposit disease
N04.0	Minor glomerular abnormality	69061	N/A	N/A	-	N/A
N04.1	Focal and segmental glomerular lesions	220|347|656	N/A	N/A	-	N/A
N04.2	Diffuse membranous glomerulonephritis	97560	N/A	N/A	-	N/A
N04.3	Diffuse mesangial proliferative glomerulonephritis	656	N/A	N/A	-	N/A
N04.6	Dense deposit disease	93571	93571	93571	-	93571	Dense deposit disease
N04.8	Other	2670|280406|656|839	N/A	N/A	-	N/A
N05.7	Diffuse crescentic glomerulonephritis	93126|97563|97564	N/A	N/A	-	N/A
N07.6	Dense deposit disease	84087|84090	N/A	N/A	-	N/A
N07.8	Other	329481	N/A	N/A	-	N/A
N10	Acute tubulo-interstitial nephritis	91500	N/A	N/A	-	N/A
N11.8	Other chronic tubulo-interstitial nephritis	401996|449395	N/A	N/A	-	N/A
N13.5	Kinking and stricture of ureter without hydronephrosis	49041	N/A	N/A	-	N/A
N13.7	Vesicoureteral-reflux-associated uropathy	289365	N/A	N/A	-	N/A
N15.8	Other specified renal tubulo-interstitial diseases	358|363694|93164	N/A	N/A	-	N/A
N25.1	Nephrogenic diabetes insipidus	223	223	223	223	223	Nephrogenic diabetes insipidus
N25.8	Other disorders resulting from impaired renal tubular function	1652|171871|171876|18|314822|314889|402041|47159|73224|756|93608|93609|93610|93611|93622|93623	N/A	N/A	-	N/A
N30.1	Interstitial cystitis (chronic)	37202	37202	37202	37202	37202	Interstitial cystitis
N31.8	Other neuromuscular dysfunction of bladder	2704	N/A	N/A	-	N/A
N32.8	Other specified disorders of bladder	84085	N/A	N/A	-	N/A
N46	Male infertility	137893|171709|276234|3471|352613|399572|399584|399685|399764|399771|399775|399786|399805|399808|399813|399983|399994|399998|98343|98345	N/A	N/A	-	N/A
N48.3	Priapism	140949	N/A	140949	-	140949	Low-flow priapism
N61	Inflammatory disorders of breast	64722	N/A	N/A	-	N/A
N62	Hypertrophy of breast	180176	N/A	N/A	-	N/A
N80.0	Endometriosis of uterus	137820	N/A	N/A	-	N/A
N80.1	Endometriosis of ovary	137820	N/A	N/A	-	N/A
N80.2	Endometriosis of Fallopian tube	137820	N/A	N/A	-	N/A
N80.3	Endometriosis of pelvic peritoneum	137820	N/A	N/A	-	N/A
N80.4	Endometriosis of rectovaginal septum and vagina	137820	N/A	N/A	-	N/A
N80.5	Endometriosis of intestine	137820	137820	137820	-	137820	Extrapelvic endometriosis
N80.6	Endometriosis in cutaneous scar	137820	137820	137820	-	137820	Extrapelvic endometriosis
N80.8	Other endometriosis	137820	N/A	N/A	-	N/A
N80.9	Endometriosis, unspecified	137820	N/A	N/A	-	N/A
N85.6	Intra-uterine synechiae	137686	137686	137686	137686	137686	Asherman syndrome
N97.0	Female infertility associated with anovulation	399831|399839|399853|399877|400011|400022	N/A	N/A	-	N/A
N97.2	Female infertility of uterine origin	399882|400025	N/A	N/A	-	N/A
N97.8	Female infertility of other origin	404466|404469	N/A	N/A	-	N/A
N98.1	Hyperstimulation of ovaries	64739	64739	64739	-	64739	Ovarian hyperstimulation syndrome
O01.0	Classical hydatidiform mole	254688|99927	254688	254688	254688	254688	Complete hydatidiform mole
O01.1	Incomplete and partial hydatidiform mole	254693|99927	254693	254693	254693	254693	Partial hydatidiform mole
O01.9	Hydatidiform mole, unspecified	99927	99927	99927	99927	99927	Hydatidiform mole
O14.0	Moderate preeclampsia	275555	275555	275555	-	275555	Preeclampsia
O14.1	Severe preeclampsia	275555	275555	275555	-	275555	Preeclampsia
O14.2	HELLP syndrome	244242|275555	244242	244242	-	244242	HELLP syndrome
O14.9	Preeclampsia, unspecified	275555	275555	275555	-	275555	Preeclampsia
O26.6	Liver disorders in pregnancy, childbirth and the puerperium	243367|69665	N/A	N/A	-	N/A
O26.8	Other specified pregnancy-related conditions	64745	N/A	N/A	-	N/A
O36.5	Maternal care for poor foetal growth	439167	N/A	N/A	-	N/A
O43.0	Placental transfusion syndromes	95431	N/A	N/A	-	N/A
O90.3	Cardiomyopathy in the puerperium	563	563	563	563	563	Peripartum cardiomyopathy
P00.4	Foetus and newborn affected by maternal nutritional disorders	1926|411712	N/A	N/A	-	N/A
P14.3	Other brachial plexus birth injuries	439202	N/A	N/A	-	N/A
P22.0	Respiratory distress syndrome of newborn	70587	N/A	70587	-	70587	Infant acute respiratory distress syndrome
P22.8	Other respiratory distress of newborn	217557	N/A	N/A	-	N/A
P24.0	Neonatal aspiration of meconium	70588	70588	70588	70588	70588	Meconium aspiration syndrome
P27.1	Bronchopulmonary dysplasia originating in the perinatal period	70589	70589	70589	70589	70589	Bronchopulmonary dysplasia
P28.0	Primary atelectasis of newborn	217563	N/A	N/A	-	N/A
P28.4	Other apnoea of newborn	70590|99981	70590	70590	-	70590	Infantile apnea
P29.1	Neonatal cardiac dysrhythmia	45452	N/A	N/A	-	N/A
P35.0	Congenital rubella syndrome	290	290	290	-	290	Congenital rubella syndrome
P35.1	Congenital cytomegalovirus infection	294	294	294	-	294	Fetal cytomegalovirus syndrome
P35.2	Congenital herpesviral [herpes simplex] infection	293	293	293	-	293	Congenital herpes simplex virus infection
P35.8	Other congenital viral diseases	291|292|295|70596	N/A	N/A	-	N/A
P36.0	Sepsis of newborn due to streptococcus, group B	90051	90051	90051	-	90051	Sepsis in premature infants
P36.1	Sepsis of newborn due to other and unspecified streptococci	90051	90051	90051	-	90051	Sepsis in premature infants
P36.2	Sepsis of newborn due to Staphylococcus aureus	90051	90051	90051	-	90051	Sepsis in premature infants
P36.3	Sepsis of newborn due to other and unspecified staphylococci	90051	90051	90051	-	90051	Sepsis in premature infants
P36.4	Sepsis of newborn due to Escherichia coli	90051	90051	90051	-	90051	Sepsis in premature infants
P36.5	Sepsis of newborn due to anaerobes	90051	90051	90051	-	90051	Sepsis in premature infants
P36.8	Other bacterial sepsis of newborn	90051	90051	90051	-	90051	Sepsis in premature infants
P36.9	Bacterial sepsis of newborn, unspecified	90051	90051	90051	-	90051	Sepsis in premature infants
P37.1	Congenital toxoplasmosis	858	858	858	-	858	Congenital toxoplasmosis
P55.0	Rh isoimmunisation of foetus and newborn	275938	275938	N/A	-	275938	Hemolytic disease due to fetomaternal alloimmunization
P55.1	ABO isoimmunisation of foetus and newborn	275938	275938	N/A	-	275938	Hemolytic disease due to fetomaternal alloimmunization
P55.8	Other haemolytic diseases of foetus and newborn	275938|275944	275938	N/A	-	275938	Hemolytic disease due to fetomaternal alloimmunization
P55.9	Haemolytic disease of foetus and newborn, unspecified	275938	275938	N/A	-	275938	Hemolytic disease due to fetomaternal alloimmunization
P56.0	Hydrops foetalis due to isoimmunisation	1041|364013	364013	364013	-	364013	Immune hydrops fetalis
P56.9	Hydrops foetalis due to other and unspecified haemolytic disease	1041|363999	1041	1041	-	1041	Hydrops fetalis
P57.9	Kernicterus, unspecified	415286	415286	415286	-	415286	Bilirubin encephalopathy
P59.8	Neonatal jaundice from other specified causes	2312	N/A	N/A	-	N/A
P61.0	Transient neonatal thrombocytopenia	853	N/A	N/A	-	N/A
P61.5	Transient neonatal neutropenia	464370	N/A	N/A	-	N/A
P70.2	Neonatal diabetes mellitus	224|79134|99885|99886	224	224	224	224	Neonatal diabetes mellitus
P72.2	Other transitory neonatal disorders of thyroid function, not elsewhere classified	1910|226313|226316|238688|238696|238699|95715	N/A	N/A	-	N/A
P74.5	Transitory tyrosinaemia of newborn	3402	3402	3402	-	3402	Transient tyrosinemia of the newborn
P74.8	Other transitory metabolic disturbances of newborn	289877	N/A	N/A	-	N/A
P76.0	Meconium plug syndrome	314376	N/A	N/A	-	N/A
P77	Necrotising enterocolitis of foetus and newborn	391673	391673	391673	-	391673	Necrotizing enterocolitis
P78.3	Non-infective neonatal diarrhoea	103908|103910|2290|314373|329242|53689|83620|92050	N/A	N/A	-	N/A
P83.2	Hydrops foetalis not due to haemolytic disease	1041|363999	363999	363999	-	363999	Non-immune hydrops fetalis
P83.8	Other specified conditions of integument specific to foetus and newborn	398127	N/A	N/A	-	N/A
P91.6	Hypoxic ischaemic encephalopathy of newborn	137577	137577	137577	-	137577	Neonatal hypoxic and ischemic brain injury
P94.0	Transient neonatal myasthenia gravis	391504	391504	391504	-	391504	Transient neonatal myasthenia gravis
P96.0	Congenital renal failure	69063	N/A	N/A	-	N/A
Q00.0	Anencephaly	1048|2476|945	N/A	N/A	1048	N/A
Q00.1	Craniorachischisis	63260	63260	63260	63260	63260	Craniorachischisis
Q00.2	Iniencephaly	268363|268366|63259	63259	63259	63259	63259	Iniencephaly
Q01.0	Frontal encephalocele	1931|199647|268817|268820	1931	1931	1931	1931	Frontal encephalocele
Q01.1	Nasofrontal encephalocele	141118|199647|268817|268820	268817	141118	141118	141118	Nasal encephalocele
Q01.2	Occipital encephalocele	199647|268817|268820|268823	268823	268823	268823	268823	Occipital encephalocele
Q01.8	Encephalocele of other sites	199647|268817|268820|268826|268829	268817	268817	-	268817	Cephalocele
Q01.9	Encephalocele, unspecified	199647|268817|268820	268817	268817	199647	268817	Cephalocele
Q02	Microcephaly	1665|199642|209370|2512|2514|447997|99742	N/A	N/A	199642	N/A
Q03.0	Malformations of aqueduct of Sylvius	2182|2185	N/A	2182	-	2182	Hydrocephalus with stenosis of the aqueduct of Sylvius
Q03.1	Atresia of foramina of Magendie and Luschka	1538|217|2185|269212|269215|269510|98922	269212	269212	-	269212	Isolated Dandy-Walker malformation with hydrocephalus
Q03.8	Other congenital hydrocephalus	2185|269505|269510	2185	2185	-	2185	Congenital hydrocephalus
Q03.9	Congenital hydrocephalus, unspecified	2185	2185	2185	-	2185	Congenital hydrocephalus
Q04.0	Congenital malformations of corpus callosum	36|459074|50	N/A	N/A	-	N/A
Q04.1	Arhinencephaly	268936	N/A	N/A	268936	N/A
Q04.2	Holoprosencephaly	2162|2163|2165|220386|2570|280195|280200|93924|93925|93926	2162	2162	2162	2162	Holoprosencephaly
Q04.3	Other reduction deformities of brain	100011|100012|100013|100014|100015|100016|101070|101071|102009|102010|102011|1083|1084|1126|137831|1397|1398|1454|1528|163937|166063|166068|166073|171680|171703|199630|2065|208441|208444|208447|2148|2177|220493|220497|2246|2254|2318|2524|268940|268943|268947|269203|269206|269209|269218|269221|269224|2754|280640|284339|300570|300573|324569|329329|3469|352682|35981|369920|397715|401959|402364|41149…	N/A	N/A	-	N/A
Q04.4	Septo-optic dysplasia	3157	3157	3157	-	3157	Septo-optic dysplasia spectrum
Q04.5	Megalencephaly	2477|268920|99802	2477	2477	2477	2477	Megalencephaly
Q04.6	Congenital cerebral cysts	2940|799|99810	N/A	N/A	-	N/A
Q04.8	Other specified congenital malformations of brain	101029|101030|1261|1497|163209|163681|2149|2431|268926|268950|268961|268973|268980|268987|268994|269001|269008|269229|275543|319192|352530|352587|443162|65285|65683|83473|98892	N/A	N/A	-	N/A
Q05.0	Cervical spina bifida with hydrocephalus	268369|268744|268813|823|93969	N/A	N/A	823	N/A
Q05.1	Thoracic spina bifida with hydrocephalus	268369|268744|268810|268813|823|93969	N/A	N/A	823	N/A
Q05.2	Lumbar spina bifida with hydrocephalus	268369|268744|268810|268813|823|93969	N/A	N/A	823	N/A
Q05.3	Sacral spina bifida with hydrocephalus	268369|268744|268810|268813|823|93969	N/A	N/A	823	N/A
Q05.4	Unspecified spina bifida with hydrocephalus	268369|268744|268810|268813|823|93969	N/A	N/A	823	N/A
Q05.5	Cervical spina bifida without hydrocephalus	268369|268744|268813|823|93969	N/A	N/A	823	N/A
Q05.6	Thoracic spina bifida without hydrocephalus	268369|268744|268810|268813|823|93969	N/A	N/A	823	N/A
Q05.7	Lumbar spina bifida without hydrocephalus	268369|268744|268810|268813|823|93969	N/A	N/A	823	N/A
Q05.8	Sacral spina bifida without hydrocephalus	268369|268744|268810|268813|823|93969	N/A	N/A	823	N/A
Q05.9	Spina bifida, unspecified	268369|268744|268810|268813|268835|3176|823|93969	N/A	N/A	823	N/A
Q06.0	Amyelia	268868	N/A	N/A	268868	N/A
Q06.2	Diastematomyelia	1671	N/A	N/A	1671	N/A
Q06.4	Hydromyelia	3280|370034|99856	N/A	N/A	268874	N/A
Q06.8	Other specified congenital malformations of spinal cord	831	N/A	N/A	-	N/A
Q07.0	Arnold-Chiari syndrome	1136	N/A	N/A	1136	N/A
Q07.8	Other specified congenital malformations of nervous system	101104|1532|440221|440233|88620|91412|97252|98951	N/A	N/A	-	N/A
Q10.0	Congenital ptosis	91411	91411	91411	91411	91411	Congenital ptosis
Q10.1	Congenital ectropion	91491|98570|99171|99172	98570	98570	91491	98570	Congenital ectropion
Q10.3	Other congenital malformations of eyelid	126|155884|155889|2399|261559|261572|261579|91397|98563|98575|98576|98946|99169|99176|99177	N/A	N/A	-	N/A
Q10.4	Absence and agenesis of lachrymal apparatus	86815	N/A	N/A	-	N/A
Q10.5	Congenital stenosis and stricture of lachrymal duct	451612	N/A	N/A	-	N/A
Q10.6	Other congenital malformations of lachrymal apparatus	91416	N/A	N/A	-	N/A
Q11.0	Cystic eyeball	2542|98555	N/A	N/A	-	N/A
Q11.1	Other anophthalmos	2542|98555	N/A	N/A	-	N/A
Q11.2	Microphthalmos	139471|178364|2470|2542|2556|35612|568|77299|85275|91396|98555|98938|98948|98949|98950	N/A	N/A	35612	N/A
Q12.0	Congenital cataract	162|91492|98984|98985|98988|98989|98990|98991|98992|98993|98994|98995	N/A	N/A	91492	91492	Early-onset non-syndromic cataract
Q12.1	Congenital displaced lens	1885|98653	N/A	N/A	1885	N/A
Q12.2	Coloboma of lens	1473|98943	98943	98943	98943	98943	Coloboma of eye lens
Q12.3	Congenital aphakia	83461	83461	83461	83461	83461	Congenital primary aphakia
Q13.0	Coloboma of iris	98944	98944	98944	98944	98944	Coloboma of iris
Q13.1	Absence of iris	250923	N/A	N/A	-	N/A
Q13.3	Congenital corneal opacity	91490	N/A	N/A	91490	N/A
Q13.4	Other congenital corneal malformations	1661|53691|708|709	N/A	N/A	-	N/A
Q13.8	Other congenital malformations of anterior segment of eye	1377|519388|782|91483	N/A	N/A	-	N/A
Q14.0	Congenital malformation of vitreous humour	91495	91495	91495	-	91495	Persistent hyperplastic primary vitreous
Q14.1	Congenital malformation of retina	1852|75326|792	N/A	N/A	-	N/A
Q14.2	Congenital malformation of optic disk	35737|98947	N/A	N/A	-	N/A
Q14.8	Other congenital malformations of posterior segment of eye	353334|435930|98942|98945	N/A	N/A	-	N/A
Q15.0	Congenital glaucoma	98976|98978	98976	98976	98976	98976	Congenital glaucoma
Q15.8	Other specified congenital malformations of eye	1259|139450|1571|1884|231736|238763|251279|2536|3374|369970|397618|91489	N/A	N/A	-	N/A
Q16.0	Congenital absence of (ear) auricle	93976	N/A	N/A	93976	93976	Anotia
Q16.1	Congenital absence, atresia and stricture of auditory canal (external)	141074|93976	141074	141074	141074	141074	External auditory canal aplasia/hypoplasia
Q16.3	Congenital malformation of ear ossicles	162526|164004	N/A	N/A	162526	N/A
Q16.4	Other congenital malformations of middle ear	164004	164004	164004	164004	164004	Middle ear anomaly
Q16.5	Congenital malformation of inner ear	90024	N/A	N/A	-	N/A
Q17.2	Microtia	83463	83463	83463	83463	83463	Microtia
Q18.0	Sinus, fistula and cyst of branchial cleft	141013|141022|141030|141037|155835	N/A	N/A	-	N/A
Q18.4	Macrostomia	141276	141276	141276	-	141276	Tessier number 7 facial cleft
Q18.8	Other specified congenital malformations of face and neck	1297|141046|141051|141103|141219|141229|141234|141239|141242|141253|141258|141261|141265|141269|141288|155838|155867|2699	N/A	N/A	-	N/A
Q20.0	Common arterial trunk	3384	3384	3384	3384	3384	Truncus arteriosus
Q20.1	Double outlet right ventricle	3426|423693|99043|99044|99045|99046|99047	3426	3426	3426	3426	Double outlet right ventricle
Q20.2	Double outlet left ventricle	3427	3427	3427	3427	3427	Double outlet left ventricle
Q20.3	Discordant ventriculoarterial connexion	216675|216718|216729|860|99042	N/A	N/A	216675	216675	Transposition of the great arteries
Q20.4	Double inlet ventricle	1464|99069	1464	1464	1464	1464	Univentricular heart
Q20.5	Discordant atrioventricular connexion	216675|216694	216694	216694	216675	216694	Congenitally corrected transposition of the great arteries
Q20.6	Isomerism of atrial appendages	97548	N/A	N/A	-	N/A
Q20.8	Other congenital malformations of cardiac chambers and connexions	1677|3400|95510|99070|99071|99100|99101|99102	N/A	N/A	-	N/A
Q21.0	Ventricular septal defect	49827|99092|99094|99095	N/A	N/A	1480	N/A
Q21.1	Atrial septal defect	1478|1479|95500|98727|99103|99104|99105|99107|99117|99118	1478	N/A	1478	1478	Interatrial communication
Q21.2	Atrioventricular septal defect	1329|1330|98722|99066|99067|99068|99106	98722	98722	98722	98722	Atrioventricular canal defect
Q21.3	Tetralogy of Fallot	3303|99043	3303	3303	3303	3303	Tetralogy of Fallot
Q21.4	Aortopulmonary septal defect	2037	2037	2037	2037	2037	Congenital aortopulmonary window
Q22.1	Congenital pulmonary valve stenosis	3189|99054	3189	3189	3189	3189	Congenital pulmonary valve stenosis
Q22.2	Congenital pulmonary valve insufficiency	101206|982|99048	N/A	982	-	982	Pulmonary valve agenesis
Q22.4	Congenital tricuspid stenosis	1209|95457|95459|98721	95459	95459	98721	95459	Congenital tricuspid stenosis
Q22.5	Ebstein's anomaly	1880|98721	1880	1880	1880	1880	Ebstein malformation
Q22.6	Hypoplastic right heart syndrome	1208|439|98723	98723	98723	98723	98723	Hypoplastic right heart syndrome
Q22.8	Other congenital malformations of tricuspid valve	95458|95461|95462|95463|98721|99055|99056	98721	98721	98721	98721	Congenital tricuspid malformation
Q22.9	Congenital malformation of tricuspid valve, unspecified	98721	98721	98721	98721	98721	Congenital tricuspid malformation
Q23.0	Congenital stenosis of aortic valve	101043|3093|95448	3093	3093	3093	3093	Congenital aortic valve stenosis
Q23.1	Congenital insufficiency of aortic valve	402075	N/A	N/A	95449	N/A
Q23.2	Congenital mitral stenosis	1205|95464|99057|99058|99059	99057	99057	99057	99057	Congenital mitral stenosis
Q23.3	Congenital mitral insufficiency	95464|95465|99060|99062	95464	95464	-	95464	Congenital mitral valve insufficiency and/or stenosis
Q23.4	Hypoplastic left heart syndrome	2248	2248	2248	2248	2248	Hypoplastic left heart syndrome
Q23.8	Other congenital malformations of aortic and mitral valves	101932|1568|95474|99061|99063|99064	N/A	N/A	-	N/A
Q24.0	Dextrocardia	1666	1666	1666	1666	1666	Dextrocardia
Q24.1	Levocardia	95854	95854	95854	95854	95854	Levocardia
Q24.2	Cor triatriatum	1463|99098|99099	1463	1463	1463	1463	Triatrial heart
Q24.3	Pulmonary infundibular stenosis	3190	3190	3190	3190	3190	Subpulmonary stenosis
Q24.4	Congenital subaortic stenosis	3092|99051|99052|99053	N/A	N/A	3092	3092	Fixed subaortic stenosis
Q24.5	Malformation of coronary vessels	1081|2041|541443|541454|541478|541507|95491|99087|99089|99090	N/A	N/A	1081	1081	Coronary artery congenital malformation
Q24.6	Congenital heart block	60041	60041	60041	60041	60041	Congenital heart block
Q24.8	Other specified congenital malformations of heart	1055|1461|1686|2326|2846|3403|423712|448270|95443|99129|99130|99131	N/A	N/A	-	N/A
Q25.1	Coarctation of aorta	1455|1456|1457	1457	1457	1457	1457	Aorta coarctation
Q25.3	Stenosis of aorta	3193	3193	3193	-	3193	Supravalvular aortic stenosis
Q25.4	Other congenital malformations of aorta	1054|1132|2299|95484|98725|99075|99076|99077|99078|99079|99081|99082	N/A	N/A	-	N/A
Q25.5	Atresia of pulmonary artery	1207	N/A	N/A	-	N/A
Q25.6	Stenosis of pulmonary artery	3192|99084	N/A	N/A	99084	99084	Peripheral pulmonary stenosis
Q25.7	Other congenital malformations of pulmonary artery	1138|2038|980|99049|99050|99083	N/A	N/A	-	N/A
Q25.8	Other congenital malformations of great arteries	95486|99072	N/A	N/A	-	N/A
Q26.0	Congenital stenosis of vena cava	99122	N/A	N/A	98729	N/A
Q26.1	Persistent left superior vena cava	99109|99111	N/A	N/A	98729	N/A
Q26.2	Total anomalous pulmonary venous connexion	3090|99125	99125	99125	99125	99125	Congenital total pulmonary venous return anomaly
Q26.3	Partial anomalous pulmonary venous connexion	3090|3188|99124	99124	99124	99124	99124	Congenital partial pulmonary venous return anomaly
Q26.4	Anomalous pulmonary venous connexion, unspecified	3090	3090	3090	3090	3090	Congenital pulmonary venous return anomaly
Q26.8	Other congenital malformations of great veins	185|95507|99110|99112|99113|99114|99119|99120|99121|99123	N/A	N/A	98729	N/A
Q26.9	Congenital malformation of great vein, unspecified	95498|95499	N/A	N/A	98729	N/A
Q27.1	Congenital renal artery stenosis	97598	97598	97598	97598	97598	Congenital renal artery stenosis
Q27.3	Peripheral arteriovenous malformation	137667|141168|141171|141174|156230|2039|211266|53721	N/A	N/A	211266	211266	Rare arteriovenous malformation
Q27.4	Congenital phlebectasia	217008	N/A	N/A	-	N/A
Q27.8	Other specified congenital malformations of peripheral vascular system	1059|211252|2451|83454	N/A	N/A	-	N/A
Q28.1	Other malformations of precerebral vessels	981	N/A	N/A	-	N/A
Q28.2	Arteriovenous malformation of cerebral vessels	1053|141189|141194|141199|46724|53719	46724	46724	-	46724	Cerebral arteriovenous malformation
Q28.3	Other malformations of cerebral vessels	221061|97339	N/A	N/A	-	N/A
Q28.8	Other specified congenital malformations of circulatory system	137628|42775|51608	N/A	N/A	-	N/A
Q30.0	Choanal atresia	137914|137917|137920|156246	137914	137914	137914	137914	Choanal atresia
Q30.1	Agenesis and underdevelopment of nose	1134|156246	156246	156246	156246	156246	Nose and cavum anomaly
Q30.2	Fissured, notched and cleft nose	156246|2695	156246	156246	156246	156246	Nose and cavum anomaly
Q30.3	Congenital perforated nasal septum	156246	156246	156246	156246	156246	Nose and cavum anomaly
Q30.8	Other congenital malformations of nose	141091|141096|141099|156246|157832|162516|922	156246	156246	156246	156246	Nose and cavum anomaly
Q30.9	Congenital malformation of nose, unspecified	156246	156246	156246	156246	156246	Nose and cavum anomaly
Q31.0	Web of larynx	156249|2374	2374	2374	2374	2374	Congenital laryngeal web
Q31.1	Congenital subglottic stenosis	141121|156249	141121	141121	141121	141121	Congenital subglottic stenosis
Q31.3	Laryngocele	156249|2372	2372	2372	2372	2372	Laryngocele
Q31.5	Congenital laryngomalacia	156249|2373	2373	2373	2373	2373	Congenital laryngomalacia
Q31.8	Other congenital malformations of larynx	1202|141124|156249	156249	156249	156249	156249	Larynx anomaly
Q31.9	Congenital malformation of larynx, unspecified	156249	156249	156249	156249	156249	Larynx anomaly
Q32.0	Congenital tracheomalacia	95430	95430	95430	95430	95430	Congenital tracheomalacia
Q32.1	Other congenital malformations of trachea	141127|2004|280205|3346|93938|93939|93940|93941	N/A	N/A	-	N/A
Q32.4	Other congenital malformations of bronchus	2040	N/A	N/A	-	N/A
Q33.0	Congenital cystic lung	2444|280827|280832|280840|280847|280854	N/A	2444	-	2444	Congenital pulmonary airway malformation
Q33.2	Sequestration of lung	280802|280811|280821|3161	3161	3161	3161	3161	Congenital pulmonary sequestration
Q33.3	Agenesis of lung	984	984	984	984	984	Pulmonary agenesis
Q33.4	Congenital bronchiectasis	411501	N/A	N/A	-	N/A
Q33.6	Hypoplasia and dysplasia of lung	2257|2258	2257	2257	-	2257	Primary pulmonary hypoplasia
Q33.8	Other congenital malformations of lung	1928|2414	N/A	N/A	-	N/A
Q34.8	Other specified congenital malformations of respiratory system	244	N/A	N/A	-	N/A
Q35.1	Cleft hard palate	101023|2014	101023	101023	101023	101023	Cleft hard palate
Q35.3	Cleft soft palate	2014|99772	99772	99772	99772	99772	Cleft velum
Q35.5	Cleft hard palate with cleft soft palate	2014	2014	2014	2014	2014	Cleft palate
Q35.7	Cleft uvula	2014|99771	2014	2014	99771	99771	Bifid uvula
Q35.9	Cleft palate, unspecified	155878|2014|324601	2014	2014	2014	2014	Cleft palate
Q36.0	Cleft lip, bilateral	141291|1991|199302	N/A	1991	-	1991	Cleft lip with or without cleft palate
Q36.1	Cleft lip, medial	141291|1991|199302|2006|401942	N/A	1991	-	1991	Cleft lip with or without cleft palate
Q36.9	Cleft lip, unilateral	141291|1991|199302	N/A	1991	-	1991	Cleft lip with or without cleft palate
Q37.0	Cleft hard palate with bilateral cleft lip	1991|199306	199306	199306	-	199306	Cleft lip/palate
Q37.1	Cleft hard palate with unilateral cleft lip	1991|199306	199306	199306	-	199306	Cleft lip/palate
Q37.2	Cleft soft palate with bilateral cleft lip	1991|199306	199306	199306	-	199306	Cleft lip/palate
Q37.3	Cleft soft palate with unilateral cleft lip	1991|199306	199306	199306	-	199306	Cleft lip/palate
Q37.4	Cleft hard and soft palate with bilateral cleft lip	1991|199306	199306	199306	-	199306	Cleft lip/palate
Q37.5	Cleft hard and soft palate with unilateral cleft lip	1991|199306	199306	199306	-	199306	Cleft lip/palate
Q37.8	Unspecified cleft palate with bilateral cleft lip	1991|199306	199306	199306	-	199306	Cleft lip/palate
Q37.9	Unspecified cleft palate with unilateral cleft lip	1991|199306	199306	199306	-	199306	Cleft lip/palate
Q38.0	Congenital malformations of lips, not elsewhere classified	141061|141064|888	N/A	N/A	-	N/A
Q38.2	Macroglossia	156207|2430	156207	156207	156207	156207	Macroglossia
Q38.3	Other congenital malformations of tongue	141071|141152|141163|156212	N/A	N/A	-	N/A
Q38.4	Congenital malformations of salivary glands and ducts	86815	N/A	N/A	-	N/A
Q38.6	Other congenital malformations of mouth	171723	N/A	N/A	-	N/A
Q39.0	Atresia of oesophagus without fistula	1199	1199	1199	1199	1199	Esophageal atresia
Q39.1	Atresia of oesophagus with tracheooesophageal fistula	1199	1199	1199	1199	1199	Esophageal atresia
Q39.2	Congenital tracheooesophageal fistula without atresia	454750	N/A	454750	-	N/A
Q39.5	Congenital dilatation of oesophagus	929	N/A	N/A	-	N/A
Q39.6	Diverticulum of oesophagus	91358	N/A	91358	-	91358	Congenital esophageal diverticulum
Q39.8	Other congenital malformations of oesophagus	100047|100048|91357	N/A	N/A	-	N/A
Q40.2	Other specified congenital malformations of stomach	199293	N/A	N/A	-	N/A
Q41.0	Congenital absence, atresia and stenosis of duodenum	1201|1203|365563	1203	1203	1201	1203	Duodenal atresia
Q41.1	Congenital absence, atresia and stenosis of jejunum	1201	1201	1201	1201	1201	Atresia of small intestine
Q41.2	Congenital absence, atresia and stenosis of ileum	1201	1201	1201	1201	1201	Atresia of small intestine
Q41.8	Congenital absence, atresia and stenosis of other specified parts of small intestine	1201	1201	1201	1201	1201	Atresia of small intestine
Q41.9	Congenital absence, atresia and stenosis of small intestine, part unspecified	1201	1201	1201	1201	1201	Atresia of small intestine
Q42.0	Congenital absence, atresia and stenosis of rectum with fistula	171201|171208|557	N/A	N/A	171201	171201	High isolated anorectal malformation
Q42.1	Congenital absence, atresia and stenosis of rectum without fistula	171201|171208|557	N/A	557	171201	171201	High isolated anorectal malformation
Q42.2	Congenital absence, atresia and stenosis of anus with fistula	171215|557	N/A	171201	171215	171201	High isolated anorectal malformation
Q42.3	Congenital absence, atresia and stenosis of anus without fistula	171215|557	N/A	557	171215	171201	High isolated anorectal malformation
Q42.9	Congenital absence, atresia and stenosis of large intestine, part unspecified	1198	1198	1198	-	1198	Colonic atresia
Q43.0	Meckel's diverticulum	490	N/A	N/A	-	N/A
Q43.1	Hirschsprung's disease	2150|2151|2152|2153|2155|261537|261552|388	388	388	388	388	Hirschsprung disease
Q43.3	Congenital malformations of intestinal fixation	620	N/A	N/A	-	N/A
Q43.4	Duplication of intestine	171220|1759	1759	N/A	-	1759	Thoraco-abdominal enteric duplication
Q43.8	Other specified congenital malformations of intestine	2241|2300|2301	N/A	N/A	-	N/A
Q44.0	Agenesis, aplasia and hypoplasia of gallbladder	440987	N/A	N/A	-	N/A
Q44.2	Atresia of bile ducts	244283|30391	N/A	N/A	30391	N/A
Q44.6	Cystic disease of liver	2924|53035	N/A	N/A	2924	N/A
Q44.7	Other congenital malformations of liver	261600|261619|261629|52	N/A	N/A	-	N/A
Q45.0	Agenesis, aplasia and hypoplasia of pancreas	2805	N/A	N/A	-	N/A
Q45.1	Annular pancreas	675	675	675	-	675	Annular pancreas
Q45.2	Congenital pancreatic cyst	313906	313906	313906	-	313906	Congenital pancreatic cyst
Q45.3	Other congenital malformations of pancreas and pancreatic duct	674	N/A	N/A	-	N/A
Q45.8	Other specified congenital malformations of digestive system	137862|238|293864	N/A	N/A	-	N/A
Q51.0	Agenesis and aplasia of uterus	180142	180142	180142	180142	180142	Absence of uterine body
Q51.1	Doubling of uterus with doubling of cervix and vagina	180086|180106|180111	N/A	N/A	180086	180086	Didelphys uterus
Q51.2	Other doubling of uterus	180122|180126|180129|2438	N/A	N/A	-	N/A
Q51.3	Bicornate uterus	180114|180118|180134	180134	180134	180134	180134	Bicornuate uterus
Q51.4	Unicornate uterus	180071|180074|180079	180071	180071	180071	180071	Unilateral aplasia of the Mullerian ducts
Q51.5	Agenesis and aplasia of cervix	180145	180145	180145	180145	180145	Uterine cervical aplasia and agenesis
Q51.8	Other congenital malformations of uterus and cervix	180068|180139|247768|247775|3109	N/A	N/A	-	N/A
Q52.0	Congenital absence of vagina	65681|96269	96269	96269	-	96269	Isolated partial vaginal agenesis
Q52.1	Doubling of vagina	180154|180157|180160	N/A	N/A	-	N/A
Q54.2	Hypospadias, penoscrotal	95706	95706	95706	-	95706	Posterior hypospadias
Q54.3	Hypospadias, perineal	95706	95706	95706	-	95706	Posterior hypospadias
Q55.0	Absence and aplasia of testis	325124|983	325124	325124	983	325124	Testicular agenesis
Q55.4	Other congenital malformations of vas deferens, epididymis, seminal vesicles and prostate	48	N/A	N/A	-	N/A
Q55.5	Congenital absence and aplasia of penis	49	49	49	49	49	Penile agenesis
Q55.6	Other congenital malformations of penis	227|95707	N/A	N/A	-	N/A
Q55.8	Other specified congenital malformations of male genital organs	2842|2856	N/A	N/A	-	N/A
Q56.0	Hermaphroditism, not elsewhere classified	2138|85112	N/A	N/A	-	N/A
Q56.1	Male pseudohermaphroditism, not elsewhere classified	168558|168563|251510|325448|755|96265|96266	N/A	N/A	-	N/A
Q56.2	Female pseudohermaphroditism, not elsewhere classified	2973|2975|2982|325093|325099|91144	N/A	N/A	-	N/A
Q56.3	Pseudohermaphroditism, unspecified	2983	N/A	N/A	-	N/A
Q60.0	Renal agenesis, unilateral	411709|93100	93100	93100	93100	93100	Renal agenesis, unilateral
Q60.1	Renal agenesis, bilateral	1848|411709	1848	1848	1848	1848	Renal agenesis, bilateral
Q60.2	Renal agenesis, unspecified	411709	411709	411709	-	411709	Renal agenesis
Q60.3	Renal hypoplasia, unilateral	93101|97361	97361	97361	97361	97361	Renal hypoplasia, unilateral
Q60.4	Renal hypoplasia, bilateral	1475|2260|93101|97362	97362	97362	97362	97362	Renal hypoplasia, bilateral
Q60.5	Renal hypoplasia, unspecified	93101	93101	93101	93101	93101	Renal hypoplasia
Q61.1	Polycystic kidney, infantile type	731	731	731	731	731	Autosomal recessive polycystic kidney disease
Q61.2	Polycystic kidney, adult type	730	730	730	-	730	Autosomal dominant polycystic kidney disease
Q61.4	Renal dysplasia	1851|93108|93172|93173|97363|97364	93108	93108	93108	93108	Renal dysplasia
Q61.5	Medullary cystic kidney	1309|220497|3156|34149|655|88949|88950|93589|93591|93592	N/A	N/A	34149	34149	Autosomal dominant tubulointerstitial kidney disease
Q61.9	Cystic kidney disease, unspecified	3032|564	N/A	N/A	-	N/A
Q62.2	Congenital megaloureter	238642|238646|238650|238654|617	617	617	617	617	Congenital primary megaureter
Q62.7	Congenital vesico-uretero-renal reflux	238637	N/A	N/A	-	N/A
Q63.8	Other specified congenital malformations of kidney	3033|93109|93176|93177|97367|97368|97369	N/A	N/A	-	N/A
Q64.0	Epispadias	93928	N/A	N/A	93928	N/A
Q64.1	Exstrophy of urinary bladder	322|93929|93930	93930	93930	93930	93930	Bladder exstrophy
Q64.2	Congenital posterior urethral valves	93110	93110	93110	-	93110	Posterior urethral valve
Q64.3	Other atresia and stenosis of urethra and bladder neck	105	N/A	N/A	105	105	Atresia of urethra
Q64.4	Malformation of urachus	431341|431344|431347|488	N/A	N/A	-	N/A
Q64.7	Other congenital malformations of bladder and urethra	237|435372	N/A	N/A	-	N/A
Q65.8	Other congenital deformities of hip	2114	N/A	N/A	-	N/A
Q66.8	Other congenital deformities of feet	178382|199315|238578|293144|293150|295201|295203|364198	N/A	N/A	-	N/A
Q67.3	Plagiocephaly	35098	N/A	N/A	35098	35098	Isolated plagiocephaly
Q67.4	Other congenital deformities of skull, face and jaw	1241|141145|141148|141214	N/A	N/A	-	N/A
Q68.1	Congenital deformity of hand	1228|1325|217059|294947|295014|295016	294947	294947	-	294947	Congenital deformities of fingers
Q68.2	Congenital deformity of knee	295034|295229|295232	N/A	N/A	-	N/A
Q68.3	Congenital bowing of femur	2292	2292	2292	-	2292	Congenital bowing of long bones
Q68.4	Congenital bowing of tibia and fibula	2292|324307	2292	2292	-	2292	Congenital bowing of long bones
Q68.5	Congenital bowing of long bones of leg, unspecified	2292	2292	2292	-	2292	Congenital bowing of long bones
Q68.8	Other specified congenital musculoskeletal deformities	109007|1144|1146|1147|115|1154|137776|137783|1486|2292|2391|251515|2900|294965|295030|295032|295225|295227|319340|329457|3377|376|65720|97120	N/A	N/A	-	N/A
Q69.0	Accessory finger(s)	2913|295004|93334|93335|93337	N/A	N/A	2913	N/A
Q69.1	Accessory thumb(s)	2913|93336|93339	N/A	N/A	93339	93339	Polydactyly of a biphalangeal thumb
Q69.2	Accessory toe(s)	2913	N/A	N/A	2913	N/A
Q69.9	Polydactyly, unspecified	1892|2913	N/A	N/A	2913	N/A
Q70.0	Fused fingers	157801|2498|295189|295191|295195|295197|295199|90025|93402|93403|93406	N/A	N/A	90025	N/A
Q70.1	Webbed fingers	295012|295189|295191|90025|93402|93404	N/A	N/A	90025	N/A
Q70.2	Fused toes	157801|295189|295191|295195|295197|295199|90025|93402|93403|93406	N/A	N/A	90025	N/A
Q70.3	Webbed toes	295187|295189|295191|295193|90025|93402	N/A	N/A	90025	N/A
Q70.4	Polysyndactyly	2935|90025|93338|93405	93338	93338	93338	93338	Polysyndactyly
Q70.9	Syndactyly, unspecified	3248|3250|90025	N/A	N/A	90025	N/A
Q71.0	Congenital complete absence of upper limb(s)	294967|93457	294967	294967	294967	294967	Amelia of upper limb
Q71.1	Congenital absence of upper arm and forearm with hand present	294975|93457	294975	294975	294975	294975	Congenital absence of upper arm and forearm with hand present
Q71.2	Congenital absence of both forearm and hand	294979|93457	294979	294979	294979	294979	Congenital absence of both forearm and hand
Q71.3	Congenital absence of hand and finger(s)	294983|294988|93457|973	294983	294983	294983	294983	Acheiria
Q71.4	Longitudinal reduction defect of radius	93321|93457	93321	93321	93321	93321	Radial hemimelia
Q71.5	Longitudinal reduction defect of ulna	93320|93457	93320	93320	93320	93320	Ulnar hemimelia
Q71.6	Lobster-claw hand	2440|93457	N/A	N/A	294992	N/A
Q71.8	Other reduction defects of upper limb(s)	2130|2307|294973|3138|93457	N/A	N/A	-	N/A
Q71.9	Reduction defect of upper limb, unspecified	93457	N/A	N/A	-	N/A
Q72.0	Congenital complete absence of lower limb(s)	294969|93457	294969	294969	294969	294969	Amelia of lower limb
Q72.1	Congenital absence of thigh and lower leg with foot present	294977|93457	294977	294977	294977	294977	Congenital absence of thigh and lower leg with foot present
Q72.2	Congenital absence of both lower leg and foot	294981|93457	294981	294981	294981	294981	Congenital absence of both lower leg and foot
Q72.3	Congenital absence of foot and toe(s)	294986|93457	294986	294986	294986	294986	Apodia
Q72.4	Longitudinal reduction defect of femur	1987|93457	93457	93457	1987	93457	Non-syndromic limb reduction defect
Q72.5	Longitudinal reduction defect of tibia	93322|93457	93322	93322	93322	93322	Tibial hemimelia
Q72.6	Longitudinal reduction defect of fibula	93323|93457	93323	93323	93323	93323	Fibular hemimelia
Q72.7	Split foot	2440|93457	N/A	N/A	294994	N/A
Q72.8	Other reduction defects of lower limb(s)	2130|93457	N/A	N/A	-	N/A
Q72.9	Reduction defect of lower limb, unspecified	93457	N/A	N/A	-	N/A
Q73.0	Congenital absence of unspecified limb(s)	1027|294925|294971|93457	294925	294925	294925	294925	Amelia
Q73.1	Phocomelia, unspecified limb(s)	93457	N/A	N/A	-	N/A
Q73.8	Other reduction defects of unspecified limb(s)	1118|1121|1122|1275|1276|1278|140908|1570|1765|1892|2130|2564|2639|2730|3103|3329|52056|69028|93382|93383|93384|93387|93388|93389|93394|93395|93396|93397|93409|93457	N/A	N/A	-	N/A
Q74.0	Other congenital malformations of upper limb(s), including shoulder girdle	1452|251290|295024|295026|295044|295049|295213|295215|295217|295219|295221|295223|295239|295241|3181|3265|3266|3269|3292|3383|35688|66630|85203|94056	N/A	N/A	-	N/A
Q74.1	Congenital malformation of knee	1509|295036|86789	N/A	N/A	-	N/A
Q74.2	Other congenital malformations of lower limb(s), including pelvic girdle	2110|295018|295020|295022|295028|295047|295051|295243|295245	N/A	N/A	-	N/A
Q74.3	Arthrogryposis multiplex congenita	1037|1143|319332	1037	1037	1037	1037	Arthrogryposis multiplex congenita
Q74.8	Other specified congenital malformations of limb(s)	1319|1412|1757|1795|1822|1986|2019|2370|2371|2496|263463|284139|2854|294049|2947|2950|295002|2952|3133|3168|3246|3332|503|931|93436|957	N/A	N/A	-	N/A
Q75.0	Craniosynostosis	1225|139390|1531|169163|2145|2343|3267|3366|35093|35099|63440	1531	1531	1531	1531	Craniosynostosis
Q75.1	Craniofacial dysostosis	1784|1794|207|93262	N/A	N/A	-	N/A
Q75.3	Macrocephaly	397612	N/A	N/A	-	N/A
Q75.4	Mandibulofacial dysostosis	1131|155899|1786|1787|1788|1790|245|246|280651|443995|64542|861|950|952	155899	155899	155899	155899	Mandibulofacial dysostosis
Q75.8	Other specified congenital malformations of skull and face bones	1248|137888|141136|1541|178377|1791|1827|2007|2285|250|2549|3034|391474|50814|60015	N/A	N/A	-	N/A
Q76.0	Spina bifida occulta	3027	N/A	N/A	-	N/A
Q76.1	Klippel-Feil syndrome	2345|447974	N/A	N/A	2345	N/A
Q76.3	Congenital scoliosis due to congenital bony malformation	1293|2899|448242|93302|93304	N/A	N/A	-	N/A
Q76.4	Other congenital malformations of spine, not associated with scoliosis	1797|2482|3275	N/A	N/A	-	N/A
Q76.7	Congenital malformation of sternum	2017	N/A	N/A	-	N/A
Q76.8	Other congenital malformations of bony thorax	2311	N/A	N/A	-	N/A
Q77.0	Achondrogenesis	932|93296|93297|93298|93299	932	932	932	932	Achondrogenesis
Q77.1	Thanatophoric short stature	1860|2655|93274	2655	2655	2655	2655	Thanatophoric dysplasia
Q77.2	Short rib syndrome	1505|1803|3317|464366|474|93268|93269|93270|93271|93426	N/A	N/A	93426	93426	Ciliopathies with major skeletal involvement
Q77.3	Chondrodysplasia punctata	1426|166002|166011|166024|166029|166032|176|177|251|309789|309796|309803|35173|79345|79346|79347|85175|93307|93308|93311|93442|99645	93442	93442	93442	93442	Chondrodysplasia punctata
Q77.4	Achondroplasia	15|429|85165	15	15	15	15	Achondroplasia
Q77.5	Diastrophic dysplasia	56304|628	628	628	628	628	Diastrophic dwarfism
Q77.6	Chondroectodermal dysplasia	289|319195	289	289	-	289	Ellis Van Creveld syndrome
Q77.7	Spondyloepiphyseal dysplasia	1159|137678|1427|156728|156731|163649|163654|163662|163665|163668|166100|168443|168451|168454|171866|178355|1830|1855|1856|1865|2021|228387|239|253|2619|263482|3144|353298|420794|459051|485|93279|93282|93283|93284|93346|93347|93349|93351|93352|93356|93357|93358|93359|93360|94068|99642	94068	94068	253	253	Spondyloepiphyseal dysplasia and spondyloepimetaphyseal dysplasia
Q77.8	Other osteochondrodysplasia with defects of growth of tubular bones and spine	1453|168544|168549|168552|168555|1842|1952|2347|240|2484|2504|254|2635|2779|3180|3344|370015|370019|40|401979|448267|750|85166|85167|85200|93314|93315|93316|93317|969	N/A	N/A	-	N/A
Q78.0	Osteogenesis imperfecta	2050|216796|216804|216812|216820|216828|2763|2772|314029|666	666	666	666	666	Osteogenesis imperfecta
Q78.1	Polyostotic fibrous dysplasia	249|562|93276	93276	93276	249	93276	Polyostotic fibrous dysplasia
Q78.2	Osteopetrosis	178389|1832|210110|2777|2781|2783|2785|2790|53|667|69088|85179	N/A	N/A	2781	2781	Osteopetrosis and related disorders
Q78.3	Progressive diaphyseal dysplasia	1328	1328	1328	1328	1328	Camurati-Engelmann disease
Q78.4	Enchondromatosis	163634|2499|296|3258|85197|85198	296	296	296	296	Ollier disease
Q78.5	Metaphyseal dysplasia	1040|1240|174|1826|1837|2501|2502|3005|33067|85188|93430	3005	3005	-	3005	Pyle disease
Q78.6	Multiple congenital exostoses	321	321	321	321	321	Multiple osteochondromas
Q78.8	Other specified osteochondrodysplasias	1190|1306|1423|1425|1517|1522|166016|166119|166272|166277|168621|175|1782|1798|1836|2098|2497|2631|2633|2634|2733|2746|2780|2831|3003|3206|3237|457378|50811|50945|56305|63442|63446|66637|763|800|85170|85172|85174|85184|85191|93328|93329|93429|968	N/A	N/A	-	N/A
Q79.0	Congenital diaphragmatic hernia	2140	2140	2140	2140	2140	Congenital diaphragmatic hernia
Q79.2	Exomphalos	3164|660	660	660	-	660	Omphalocele
Q79.3	Gastroschisis	2368	2368	2368	2368	2368	Gastroschisis
Q79.4	Prune belly syndrome	2970	2970	2970	-	2970	Prune belly syndrome
Q79.6	Ehlers-Danlos syndrome	157965|1899|1900|1901|2295|230839|230851|230857|285|286|287|2953|300179|75392|75496|75497|90354|98249	98249	98249	98249	98249	Ehlers-Danlos syndrome
Q79.8	Other congenital malformations of musculoskeletal system	2911|294060|295000|2990|33108|65743|73230|79447	N/A	N/A	-	N/A
Q80.0	Ichthyosis vulgaris	79504	N/A	N/A	-	N/A
Q80.1	X-linked ichthyosis	281090|461	461	461	461	461	Recessive X-linked ichthyosis
Q80.2	Lamellar ichthyosis	100976|281122|281127|313|79394	313	313	313	313	Lamellar ichthyosis
Q80.3	Congenital bullous ichthyosiform erythroderma	281139|312	312	312	312	312	Autosomal dominant epidermolytic ichthyosis
Q80.4	Harlequin foetus	457	457	457	457	457	Harlequin ichthyosis
Q80.8	Other congenital ichthyosis	263534|263543|263548|263553|263558|289586|352333|455|477|634|79503|817|91132	N/A	N/A	-	N/A
Q81.0	Epidermolysis bullosa simplex	158661|158665|158668|158681|158684|158687|2325|257|304|412181|412189|79361|79396|79397|79399|79400|79401|89838|89839	304	304	304	304	Epidermolysis bullosa simplex
Q81.1	Epidermolysis bullosa letalis	79361|79404	79361	79361	-	79361	Inherited epidermolysis bullosa
Q81.2	Epidermolysis bullosa dystrophica	158673|158676|231568|303|79361|79408|79409|79410|79411|89841|89842|89843	303	303	303	303	Dystrophic epidermolysis bullosa
Q81.8	Other epidermolysis bullosa	1867|231556|2407|251393|2908|79361|79402|79403|79405|79406|89840	79361	79361	-	79361	Inherited epidermolysis bullosa
Q81.9	Epidermolysis bullosa, unspecified	79361	79361	79361	-	79361	Inherited epidermolysis bullosa
Q82.0	Hereditary lymphoedema	1414|221120|3210|33001|79452|90186|99141	N/A	N/A	-	N/A
Q82.1	Xeroderma pigmentosum	220295|90342|910	910	910	910	910	Xeroderma pigmentosum
Q82.2	Mastocytosis	125|158766|158769|158772|2135|280785|280794|66646|79455|79456|79457|90389|98292	66646	66646	66646	66646	Cutaneous mastocytosis
Q82.3	Incontinentia pigmenti	464	464	464	464	464	Incontinentia pigmenti
Q82.4	Ectodermal dysplasia (anhidrotic)	1028|1071|1262|1264|1660|181|1810|1816|1818|1882|1896|2228|238468|248|2721|3352|69087|86920	N/A	N/A	238468	238468	Hypohidrotic ectodermal dysplasia
Q82.5	Congenital nonneoplastic naevus	166286|168632|2611|370039|624|626|64754|79466|79467|79468	N/A	N/A	-	N/A
Q82.8	Other specified congenital malformations of skin	1010|1336|1366|140966|1556|1658|1662|1775|1808|1809|189|1954|2078|209|2092|210133|2123|217335|218|2199|2200|2202|221008|221016|221039|221043|221145|2337|2338|2340|2342|247820|247827|2505|2698|281201|281210|2834|2841|289465|2907|2909|293165|307141|307148|307711|307766|307773|307804|307837|307846|307871|307936|307967|307995|308013|308166|3134|315|316|317|324561|352657|352662|357058|357064|357074|35…	N/A	N/A	-	N/A
Q83.0	Congenital absence of breast with absent nipple	180188	N/A	N/A	180188	N/A
Q83.1	Accessory breast	180182	180182	180182	180182	180182	Supernumerary breasts
Q83.3	Accessory nipple	2456	N/A	N/A	-	N/A
Q84.0	Congenital alopecia	1366|1573|444	N/A	N/A	-	N/A
Q84.1	Congenital morphological disturbances of hair, not elsewhere classified	1410|169|170|2889|573	N/A	N/A	-	N/A
Q84.2	Other congenital malformations of hair	1023|2220|2222|79495	N/A	N/A	-	N/A
Q84.3	Anonychia	79143|90390|94150	N/A	N/A	79143	N/A
Q84.4	Congenital leukonychia	2387	2387	2387	-	2387	Leukonychia totalis
Q84.5	Enlarged and hypertrophic nails	2309	N/A	N/A	-	N/A
Q84.6	Other congenital malformations of nails	1487|280654|79144	N/A	N/A	-	N/A
Q84.8	Other specified congenital malformations of integument	1114|1117|370046|370052|370059	N/A	N/A	-	N/A
Q85.0	Neurofibromatosis (nonmalignant)	137605|3444|363700|636|637|93921|97685	N/A	N/A	68388	N/A
Q85.1	Tuberous sclerosis	805	805	805	805	805	Tuberous sclerosis complex
Q85.8	Other phakomatoses, not elsewhere classified	201|2111|2612|2869|2874|2875|3205|35125|79483|79484|79485|892	N/A	N/A	-	N/A
Q86.0	Foetal alcohol syndrome (dysmorphic)	1915	1915	1915	1915	1915	Fetal alcohol syndrome
Q86.1	Foetal hydantoin syndrome	1912	1912	1912	1912	1912	Fetal hydantoin syndrome
Q86.2	Dysmorphism due to warfarin	1914	1914	1914	-	1914	Vitamin K antagonist embryofetopathy
Q86.8	Other congenital malformation syndromes due to known exogenous causes	1906|1908|1909|1911|1913|1916|1918|1919|1920|1923|2216|2305|268249|3312|370068|370076|40366	N/A	N/A	-	N/A
Q87.0	Congenital malformation syndromes predominantly affecting facial appearance	1072|1135|1166|1231|1252|1253|1295|1323|1358|1406|140963|140997|141000|141007|141327|141330|1514|1516|1519|1524|1527|1529|1535|1553|156224|157788|168624|1825|192|1968|1969|2015|2025|2052|2053|2055|2095|2108|2109|221054|2213|2250|228390|228396|2319|2322|2432|2439|2460|2461|2510|2662|2707|2750|2751|2752|2753|2755|2756|276630|2792|284149|2896|2898|2919|2980|2988|2995|3038|306527|306530|3080|3104|323…	N/A	N/A	-	N/A
Q87.1	Congenital malformation syndromes predominantly associated with short stature	1263|1292|1326|1327|140|1422|1465|1466|1471|1507|1508|1520|177901|177904|177907|177910|191|1937|199|2084|220295|231137|231140|231144|231147|2323|2333|2339|235|2554|2576|2616|2617|2623|2632|2636|2637|2643|2645|2646|2658|2701|2714|2863|2866|2867|2868|2871|3021|3098|3107|314394|314795|3163|319182|319671|319675|324761|329228|352712|363972|391677|397590|397623|398069|398073|398079|423306|436144|436182…	N/A	N/A	-	N/A
Q87.2	Congenital malformation syndromes predominantly involving limbs	1003|1078|109009|1106|1113|1234|1300|1321|1342|1350|1354|1533|168796|2249|2252|228184|228190|2329|2346|2378|238744|2412|2492|2614|2832|2878|2879|2916|2917|2920|2921|2946|2957|3004|3082|3169|329319|329324|3320|353277|353281|353284|357332|363417|369979|392|420561|71271|71289|783|85164|88630|887|90307|90308|971|974|978|988|989	N/A	N/A	109009	109009	Syndrome with limb malformations as a major feature
Q87.3	Congenital malformation syndromes involving early overgrowth	116|137634|140944|168984|2128|231117|231120|231127|231130|238613|2563|276280|2849|2969|314585|3447|373|404443|404476|420179|561|60040|744|821|93460|96076|96193	N/A	N/A	93460	93460	Overgrowth syndrome
Q87.4	Marfan's syndrome	284963|284973|284979|558|60030|91387	558	558	558	558	Marfan syndrome
Q87.5	Other congenital malformation syndromes with other skeletal changes	100978|114|1394|140969|1436|1506|1512|1515|1824|1858|1962|2064|2097|2457|250984|2551|2565|2713|2749|2788|2789|2793|2839|293925|2956|3242|397927|424099|438117|85168|85194|90153|90154|90653|90654|91133|93333	N/A	N/A	-	N/A
Q87.8	Other specified congenital malformation syndromes, not elsewhere classified	1005|1008|1018|1051|1064|1069|107|1074|109|1094|110|1101|1104|1110|1112|1120|1129|1130|1133|1150|1192|1193|1200|1229|1237|1246|1266|127|1270|1272|1277|1296|1299|1305|1308|1318|1338|1340|1352|1355|1369|1373|1375|137622|137653|137658|137834|138|1380|1381|1383|1387|1388|139|1390|1393|139466|140917|140952|1458|1484|1488|1493|1495|1521|1540|1547|1548|1552|1555|1563|1566|157962|1620|163953|163956|16396…	N/A	N/A	-	N/A
Q89.0	Congenital malformations of spleen	101351|457083	N/A	N/A	-	N/A
Q89.2	Congenital malformations of other endocrine glands	314621|93953|95718	N/A	N/A	-	N/A
Q89.3	Situs inversus	101063|157769|450	N/A	N/A	-	N/A
Q89.7	Multiple congenital malformations, not elsewhere classified	1335|2697	N/A	N/A	-	N/A
Q90.0	Trisomy 21, meiotic nondisjunction	870	870	870	870	870	Down syndrome
Q90.1	Trisomy 21, mosaicism (mitotic nondisjunction)	870	870	870	870	870	Down syndrome
Q90.2	Trisomy 21, translocation	870	870	870	870	870	Down syndrome
Q90.9	Down's syndrome, unspecified	870	870	870	870	870	Down syndrome
Q91.0	Trisomy 18, meiotic nondisjunction	3380	3380	3380	3380	3380	Trisomy 18
Q91.1	Trisomy 18, mosaicism (mitotic nondisjunction)	3380	3380	3380	3380	3380	Trisomy 18
Q91.2	Trisomy 18, translocation	3380	3380	3380	3380	3380	Trisomy 18
Q91.3	Edwards' syndrome, unspecified	3380	3380	3380	3380	3380	Trisomy 18
Q91.4	Trisomy 13, meiotic nondisjunction	3378	3378	3378	3378	3378	Trisomy 13
Q91.5	Trisomy 13, mosaicism (mitotic nondisjunction)	3378	3378	3378	3378	3378	Trisomy 13
Q91.6	Trisomy 13, translocation	3378	3378	3378	3378	3378	Trisomy 13
Q91.7	Patau's syndrome, unspecified	3378	3378	3378	3378	3378	Trisomy 13
Q92.1	Whole chromosome trisomy, mosaicism (mitotic nondisjunction)	100071|1692|1698|1703|1706|1708|1711|1723|1724|1747|96059|96060|96061|96063|96068|99776	N/A	N/A	-	N/A
Q92.2	Major partial trisomy	1715|171929|1738|1742|1752|236|261290|261318|261344|264450	N/A	N/A	-	N/A
Q92.3	Minor partial trisomy	1307|139474|1695|1699|1702|1705|1707|1713|1716|1717|1727|1745|217340|217385|228399|228415|238446|250994|251038|251076|261102|261204|261229|261243|261272|261337|262860|276422|294026|300305|313947|314034|329802|3379|370079|447980|96069|96070|96071|96072|96074|96078|96094|96095|96096|96097|96098|96100|96101|96102|96103|96105|96106|96107|96109|96112|96121	N/A	N/A	-	N/A
Q92.6	Extra marker chromosomes	96170	N/A	N/A	-	N/A
Q92.7	Triploidy and polyploidy	3305|3376|96321	96321	96321	96321	96321	Polyploidy
Q92.8	Other specified trisomies and partial trisomies of autosomes	195	N/A	N/A	-	N/A
Q93.0	Whole chromosome monosomy, meiotic nondisjunction	102020|574|96123|98141	98141	N/A	98141	98141	Total autosomal monosomy
Q93.1	Whole chromosome monosomy, mosaicism (mitotic nondisjunction)	102020|98141	102020	102020	98141	98141	Total autosomal monosomy
Q93.2	Chromosome replaced with ring or dicentric	102020|1437|1438|1439|1440|1441|1442|1443|1444|1445|1446|1447|1448|1449|1450|251043|363203|96171|96172|96173|96175|96176|96177|96178	N/A	N/A	102020	102020	Autosomal monosomy
Q93.3	Deletion of short arm of chromosome 4	102020|261884|280|98142	98142	261884	261884	261884	Partial deletion of the short arm of chromosome 4
Q93.4	Deletion of short arm of chromosome 5	102020|261893|281|98142	98142	102020	261893	261893	Partial deletion of the short arm of chromosome 5
Q93.5	Other deletions of part of a chromosome	1001|102020|1435|1580|1581|1587|1590|1596|1597|1598|1600|1606|1617|1621|1627|1636|163693|1642|171829|178303|199318|217346|228384|228402|2308|238750|238769|250989|250999|251014|251019|251028|251046|251056|251061|251066|251071|254346|254351|254525|254528|261112|261120|261144|261183|261190|261197|261211|261222|261236|261250|261257|261265|261279|261295|261304|261311|261323|261330|261349|261766|261771…	98142	98142	98142	98142	Partial autosomal monosomy
Q93.6	Deletions seen only at prometaphase	102020	102020	102020	98142	98142	Partial autosomal monosomy
Q93.7	Deletions with other complex rearrangements	102020	102020	102020	102020	102020	Autosomal monosomy
Q93.8	Other deletions from the autosomes	102020|904	102020	102020	102020	102020	Autosomal monosomy
Q93.9	Deletion from autosomes, unspecified	102020	102020	102020	102020	102020	Autosomal monosomy
Q95.2	Balanced autosomal rearrangement in abnormal individual	1895	N/A	N/A	-	N/A
Q96.0	Karyotype 45,X	881	881	881	881	881	Turner syndrome
Q96.1	Karyotype 46,X iso (Xq)	881|99413	99413	99413	881	881	Turner syndrome
Q96.2	Karyotype 46,X with abnormal sex chromosome, except iso (Xq)	881|99413	99413	99413	881	881	Turner syndrome
Q96.3	Mosaicism, 45,X/46,XX or XY	881|99228	N/A	99228	881	881	Turner syndrome
Q96.4	Mosaicism, 45,X/other cell line(s) with abnormal sex chromosome	881|99228	N/A	99228	881	881	Turner syndrome
[truncated: 46 more rows]

## Sheet: S2 UK Biobank Rare Diseases
Table S2: Sample sizes and demographics obtained for rare disorders.
Disease	Category	Orpha	ICD10 Code(s)	#Individuals	Percentage Male	Mean Age		Category	#Female	#Male	Fisher p	Fisher OR
22q11.2 deletion syndrome	Other Immune	567	D82.1	18	61.1111	62.5556		Neoplasms	2695	3111	1.5e-34	0.72
45,X/46,XY mixed gonadal dysgenesis	Congenital	1772	Q98.7	1	NA	NA		Musculoskeletal	2999	1447	9.6e-71	1.75
AA amyloidosis	Endocrine/metabolic	85445	E85.3	35	45.7143	59.1143		Digestive system	1405	1992	1.1e-52	0.59
Absence of uterine body	Congenital	180142	Q51.0	3	NA	NA		Congenital	1133	1029	0.063	0.92
Acheiria	Congenital	294983	Q71.3	4	NA	NA		Neurological	1051	709	7.2e-06	1.24
Achondroplasia	Congenital	15	Q77.4	15	53.3333	51.9333		Blood	925	619	1.3e-05	1.25
Acquired ichthyosis	Skin/Subcutaneous	454	L85.0	6	50	56.8333		Infectious/parasitic	421	518	4.8e-09	0.68
Acquired methemoglobinemia	Blood	464453	D74.8	1	NA	NA		Other Immune	500	433	0.62	0.97
Acromegaly	Endocrine/metabolic	963	E22.0	134	44.0299	58.3582		Circulatory system	441	418	0.075	0.88
Actinomycosis	Infectious/parasitic	457095	A42.0|A42.1|A42.2|A42.7|A42.8	17	29.4118	59.7647		Skin/Subcutaneous	472	249	1.9e-09	1.59
Acute adrenal insufficiency	Endocrine/metabolic	95409	E27.2	74	43.2432	58.2838		Endocrine/metabolic	354	250	0.041	1.19
Acute disseminated encephalomyelitis	Neurological	83597	G04.0	10	20	53.7		Genitourinary system	547	98	1.4e-60	4.69
Acute erythroid leukemia	Neoplasms	318	C94.0	3	NA	NA		Eye/ear	285	296	0.0098	0.81
Acute liver failure	Digestive system	90062	K72.0	167	55.6886	58.7485		Pregnancy/childbirth	458	2	1.7e-117	191.55
Acute megakaryoblastic leukemia	Neoplasms	518	C94.2	3	NA	NA		Respiratory system	130	176	3.3e-05	0.62
Acute myeloid leukaemia with myelodysplasia-related features	Neoplasms	86845	C92.8	6	66.6667	56.1667		Miscellaneous	46	120	4e-12	0.32
Acute myeloid leukemia with 11q23 abnormalities	Neoplasms	98831	C92.6	3	NA	NA		Injury/poisoning	23	68	2e-08	0.28
Acute myelomonocytic leukemia	Neoplasms	517	C92.5	11	63.6364	64.0909
Acute panmyelosis with myelofibrosis	Neoplasms	86843	C94.4	14	57.1429	60.3571
Acute promyelocytic leukemia	Neoplasms	520	C92.4	28	28.5714	54.7857
Acute radiation syndrome	Injury/poisoning	454831	T66	36	58.3333	60.8889
Acute transverse myelitis	Neurological	139417	G37.3	106	32.0755	54.0472
Addison disease	Endocrine/metabolic	85138	E27.1	242	39.6694	56.8347
Adrenocortical carcinoma	Neoplasms	1501	C74.0	11	45.4545	55
Adult T-cell leukemia/lymphoma	Neoplasms	86875	C91.5	24	37.5	59.9583
Adult-onset Still disease	Musculoskeletal	829	M06.1|M06.10|M06.11|M06.16|M06.19	23	52.1739	55.3478
AIDS wasting syndrome	Infectious/parasitic	90081	B22.2	2	NA	NA
ALK-negative anaplastic large cell lymphoma	Neoplasms	300903	C84.7	6	50	51.6667
ALK-positive anaplastic large cell lymphoma	Neoplasms	300895	C84.6	3	NA	NA
Alopecia totalis	Skin/Subcutaneous	700	L63.0	7	57.1429	50.7143
Alopecia universalis	Skin/Subcutaneous	701	L63.1	5	0	50.6
Alpha-heavy chain disease	Neoplasms	100025	C88.3	3	NA	NA
Alpha-thalassemia	Blood	846	D56.0	33	21.2121	52.9394
Alveolar echinococcosis	Infectious/parasitic	284	B67.5|B67.6|B67.7	1	NA	NA
Amelia of lower limb	Congenital	294969	Q72.0	1	NA	NA
Amelia of upper limb	Congenital	294967	Q71.0	4	NA	NA
American trypanosomiasis	Infectious/parasitic	3386	B57.0|B57.1|B57.2|B57.3|B57.4|B57.5	1	NA	NA
Amoebiasis due to Entamoeba histolytica	Infectious/parasitic	67	A06.0|A06.1|A06.2|A06.3|A06.4|A06.5|A06.6|A06.7|A06.8|A06.9	33	60.6061	56.9394
Amoebiasis due to free-living amoebae	Infectious/parasitic	68	B60.1|B60.2	10	30	54.1
Anal fistula	Digestive system	228113	K60.3	1689	67.0811	55.2315
Angioimmunoblastic T-cell lymphoma	Neoplasms	86886	C86.5	26	65.3846	62
Angiostrongyliasis	Infectious/parasitic	74	B81.3|B83.2	2	NA	NA
Annular pancreas	Congenital	675	Q45.1	1	NA	NA
Anodontia	Digestive system	99797	K00.0	33	42.4242	55.2727
Aorta coarctation	Congenital	1457	Q25.1	35	62.8571	56.1714
Apodia	Congenital	294986	Q72.3	1	NA	NA
Asherman syndrome	Genitourinary system	137686	N85.6	110	0.909091	53.7091
Aspergillosis	Infectious/parasitic	1163	B44.0|B44.1|B44.2|B44.7|B44.8|B44.9	249	51.4056	59.7952
Atresia of small intestine	Congenital	1201	Q41.1|Q41.2|Q41.8|Q41.9	2	NA	NA
Atresia of urethra	Congenital	105	Q64.3	32	62.5	56.5938
Atypical autism	Neurological	199627	F84.1	4	NA	NA
Atypical chronic myeloid leukemia	Neoplasms	98824	C92.2	7	42.8571	64.7143
Autoimmune hepatitis	Digestive system	2137	K75.4	236	16.9492	58.7797
Autosomal dominant epidermolytic ichthyosis	Congenital	312	Q80.3	4	NA	NA
Autosomal dominant polycystic kidney disease	Congenital	730	Q61.2	208	48.5577	57.4375
Autosomal dominant tubulointerstitial kidney disease	Congenital	34149	Q61.5	41	63.4146	57.8293
Autosomal recessive polycystic kidney disease	Congenital	731	Q61.1	1	NA	NA
B-cell chronic lymphocytic leukemia	Neoplasms	67038	C91.1	752	65.6915	61.6011
B-cell prolymphocytic leukemia	Neoplasms	86852	C91.3	7	57.1429	59.4286
Bacterial toxic-shock syndrome	Infectious/parasitic	36234	A48.3	10	30	55.3
Beh√ßet disease	Musculoskeletal	117	M35.2	42	26.1905	54.7857
Benign epithelial tumor of salivary glands	Neoplasms	276148	D11.0|D11.7	589	41.0866	57.6061
Beta-thalassemia	Blood	848	D56.1	71	40.8451	55.5493
Bifid uvula	Congenital	99771	Q35.7	3	NA	NA
Bladder exstrophy	Congenital	93930	Q64.1	5	60	53.2
Brucellosis	Infectious/parasitic	1304	A23.0|A23.1|A23.2|A23.3|A23.8|A23.9	1	NA	NA
Budd-Chiari syndrome	Circulatory system	131	I82.0	22	31.8182	53.6818
Buerger disease	Circulatory system	36258	I73.1	17	88.2353	55.8235
Bullous pemphigoid	Skin/Subcutaneous	703	L12.0	54	50	62.4444
Burkitt lymphoma	Neoplasms	543	C83.7	36	77.7778	58.2222
Burning mouth syndrome	Digestive system	353253	K14.6	38	28.9474	59.4211
Carcinoid syndrome	Endocrine/metabolic	100093	E34.0	59	42.3729	60.8814
Cardiogenic shock	Miscellaneous	97292	R57.0	163	71.7791	61.3129
Cat-scratch disease	Infectious/parasitic	50839	A28.1	5	20	52.4
CD4+/CD56+ hematodermic neoplasm	Neoplasms	86870	C86.4	1	NA	NA
Celiac artery compression syndrome	Circulatory system	293208	I77.4	5	60	54.8
Cerebral arteriovenous malformation	Congenital	46724	Q28.2	149	51.0067	56.5436
Cerebral sinovenous thrombosis	Circulatory system	329217	I67.6	7	71.4286	57.5714
Chikungunya	Infectious/parasitic	324625	A92.0	1	NA	NA
Childhood disintegrative disorder	Neurological	168782	F84.3	3	NA	NA
Choanal atresia	Congenital	137914	Q30.0	5	40	53.8
Cholangiocarcinoma	Neoplasms	70567	C22.1	274	50.365	61.3358
Cholera	Infectious/parasitic	173	A00.0|A00.1|A00.9	4	NA	NA
Chronic eosinophilic leukemia	Neoplasms	168940	D47.5	1	NA	NA
Chronic Epstein-Barr virus infection syndrome	Infectious/parasitic	2566	B27.0	29	51.7241	55.6207
Chronic myeloid leukemia	Neoplasms	521	C92.1	213	54.4601	58.6948
Chronic myelomonocytic leukemia	Neoplasms	98823	C93.1	51	66.6667	63.1373
Chronic myeloproliferative disease, unclassifiable	Neoplasms	86830	D47.1	229	56.3319	61.2227
Classic hairy cell leukemia	Neoplasms	58017	C91.4	86	70.9302	60.4535
Classic Hodgkin lymphoma, lymphocyte-depleted type	Neoplasms	98846	C81.3	1	NA	NA
Classic Hodgkin lymphoma, lymphocyte-rich type	Neoplasms	98845	C81.4	4	NA	NA
Classic Hodgkin lymphoma, mixed cellularity type	Neoplasms	98844	C81.2	21	71.4286	57.2381
Classic Hodgkin lymphoma, nodular sclerosis type	Neoplasms	98843	C81.1	91	51.6484	54.7363
Classic phenylketonuria	Endocrine/metabolic	79254	E70.0	1	NA	NA
Classic progressive supranuclear palsy syndrome	Neurological	240071	G23.1	47	74.4681	63.1915
Cleft lip/palate	Congenital	199306	Q37.0|Q37.1|Q37.2|Q37.3|Q37.4|Q37.5|Q37.8|Q37.9	19	73.6842	52
Cleft velum	Congenital	99772	Q35.3	2	NA	NA
Cocaine intoxication	Injury/poisoning	90068	T40.5	15	100	46.1333
Coccidioidomycosis	Infectious/parasitic	228123	B38.0|B38.1|B38.2|B38.3|B38.4|B38.7|B38.8|B38.9	1	NA	NA
Coloboma of iris	Congenital	98944	Q13.0	8	37.5	54.75
Colonic atresia	Congenital	1198	Q42.9	1	NA	NA
Common variable immunodeficiency	Other Immune	1572	D83.0|D83.1|D83.2|D83.8|D83.9	39	35.8974	54.1282
Complete hydatidiform mole	Pregnancy/childbirth	254688	O01.0	12	0	45.75
Complex regional pain syndrome	Musculoskeletal	83452	M89.0|M89.00|M89.01|M89.02|M89.03|M89.04|M89.05|M89.06|M89.07|M89.08|M89.09	232	33.1897	56.375
Complex regional pain syndrome type 2	Neurological	99994	G56.4	19	42.1053	55.9474
Congenital absence of upper arm and forearm with hand present	Congenital	294975	Q71.1	1	NA	NA
Congenital aortic valve stenosis	Congenital	3093	Q23.0	46	65.2174	56.3696
Congenital aortopulmonary window	Congenital	2037	Q21.4	3	NA	NA
Congenital diaphragmatic hernia	Congenital	2140	Q79.0	11	45.4545	59.6364
Congenital erythropoietic porphyria	Endocrine/metabolic	79277	E80.0	3	NA	NA
Congenital esophageal diverticulum	Congenital	91358	Q39.6	38	65.7895	63.0263
Congenital factor XI deficiency	Blood	329	D68.1	34	38.2353	54.6765
Congenital glaucoma	Congenital	98976	Q15.0	18	55.5556	51.4444
Congenital heart block	Congenital	60041	Q24.6	13	23.0769	54.1538
Congenital hydrocephalus	Congenital	2185	Q03.8|Q03.9	10	60	50.6
Congenital laryngeal web	Congenital	2374	Q31.0	14	50	60.1429
Congenital mitral stenosis	Congenital	99057	Q23.2	1	NA	NA
Congenital myasthenic syndrome	Neurological	590	G70.2	3	NA	NA
Congenital partial pulmonary venous return anomaly	Congenital	99124	Q26.3	11	45.4545	57.2727
Congenital primary aphakia	Congenital	83461	Q12.3	2	NA	NA
Congenital primary megaureter	Congenital	617	Q62.2	10	40	55.5
Congenital ptosis	Congenital	91411	Q10.0	31	51.6129	57.2258
Congenital pulmonary airway malformation	Congenital	2444	Q33.0	1	NA	NA
Congenital pulmonary sequestration	Congenital	3161	Q33.2	4	NA	NA
Congenital pulmonary valve stenosis	Congenital	3189	Q22.1	16	31.25	53.875
Congenital renal artery stenosis	Congenital	97598	Q27.1	7	57.1429	58.8571
Congenital rubella syndrome	Pregnancy/childbirth	290	P35.0	2	NA	NA
Congenital subglottic stenosis	Congenital	141121	Q31.1	6	16.6667	60.3333
Congenital toxoplasmosis	Pregnancy/childbirth	858	P37.1	2	NA	NA
Congenital tracheomalacia	Congenital	95430	Q32.0	1	NA	NA
Congenital tricuspid stenosis	Congenital	95459	Q22.4	1	NA	NA
Congenitally corrected transposition of the great arteries	Congenital	216694	Q20.5	2	NA	NA
Craniopharyngioma	Neoplasms	54595	D44.4	35	60	56.2286
CREST syndrome	Musculoskeletal	90290	M34.1	97	15.4639	58.8866
Cryptococcosis	Infectious/parasitic	1546	B45.0|B45.1|B45.2|B45.3|B45.7|B45.8|B45.9	7	57.1429	55.7143
Cryptosporidiosis	Infectious/parasitic	1549	A07.2	12	58.3333	52.1667
Cushing disease	Endocrine/metabolic	96253	E24.0	29	17.2414	53.5862
Cushing syndrome due to ectopic ACTH secretion	Endocrine/metabolic	99889	E24.3	3	NA	NA
Cyanide poisoning	Injury/poisoning	466670	T65.0	2	NA	NA
Cystic echinococcosis	Infectious/parasitic	400	B67.0|B67.1|B67.2|B67.3|B67.4	1	NA	NA
Cystic fibrosis	Endocrine/metabolic	586	E84.0|E84.1|E84.8|E84.9	25	56	54.04
Delta-beta-thalassemia	Blood	231237	D56.2	3	NA	NA
Dendritic cell sarcoma not otherwise specified	Neoplasms	86903	C96.4	3	NA	NA
Dense deposit disease	Genitourinary system	93571	N03.6|N04.6	1	NA	NA
Dental ankylosis	Digestive system	1077	K03.5	5	20	53
Dermatitis herpetiformis	Skin/Subcutaneous	1656	L13.0	46	50	59.7174
Dermatomyositis	Musculoskeletal	221	M33.1	62	37.0968	57.6452
Dextrocardia	Congenital	1666	Q24.0	22	50	59.5909
Diastrophic dwarfism	Congenital	628	Q77.5	2	NA	NA
Didelphys uterus	Congenital	180086	Q51.1	8	0	52.25
Diphtheria	Infectious/parasitic	1679	A36.0|A36.1|A36.2|A36.3|A36.8|A36.9	12	58.3333	63.0833
Discoid lupus erythematosus	Skin/Subcutaneous	90281	L93.0	186	23.1183	56.9839
Double outlet left ventricle	Congenital	3427	Q20.2	2	NA	NA
Double outlet right ventricle	Congenital	3426	Q20.1	3	NA	NA
Down syndrome	Congenital	870	Q90.0|Q90.1|Q90.2|Q90.9	16	31.25	53.4375
Drug or radiation exposure-related interstitial lung disease	Respiratory system	264978	J70.2|J70.3|J70.4	26	46.1538	61.3462
Drug-induced autoimmune hemolytic anemia	Blood	90037	D59.0	10	60	59.2
Drug-induced lupus erythematosus	Musculoskeletal	231111	M32.0	13	23.0769	58.8462
Early-onset autosomal dominant Alzheimer disease	Neurological	1020	G30.0	95	48.4211	61.2105
Early-onset non-syndromic cataract	Congenital	91492	Q12.0	87	37.931	57.2529
Ebstein malformation	Congenital	1880	Q22.5	18	27.7778	59.2222
Elastosis perforans serpiginosa	Skin/Subcutaneous	79148	L87.2	4	NA	NA
Endocardial fibroelastosis	Circulatory system	2022	I42.4	13	46.1538	61.3846
Endophthalmitis	Eye/ear	199323	H44.0|H44.1	172	53.4884	60.4302
Enteropathy-associated T-cell lymphoma	Neoplasms	86880	C86.2	6	50	65.3333
Eosinophilic fasciitis	Musculoskeletal	3165	M35.4	10	50	58.2
Eosinophilic granulomatosis with polyangiitis	Musculoskeletal	183	M30.1	69	49.2754	59.6087
Epidemic typhus	Infectious/parasitic	83314	A75.0	1	NA	NA
Epidermolysis bullosa acquisita	Skin/Subcutaneous	46487	L12.3	3	NA	NA
Erythema elevatum diutinum	Skin/Subcutaneous	90000	L95.1	2	NA	NA
Esophageal atresia	Congenital	1199	Q39.0|Q39.1	3	NA	NA
Essential thrombocythemia	Neoplasms	3318	D47.3	314	39.8089	59.4841
External auditory canal aplasia/hypoplasia	Congenital	141074	Q16.1	6	66.6667	56
Extramedullary soft tissue plasmacytoma	Neoplasms	100022	C90.2	81	70.3704	60.3457
Extranodal nasal NK/T cell lymphoma	Neoplasms	86879	C86.0	4	NA	NA
Extrapelvic endometriosis	Genitourinary system	137820	N80.5|N80.6	77	0	48.4156
Familial calcium pyrophosphate deposition	Musculoskeletal	1416	M11.1|M11.16	5	60	58.8
Familial dysautonomia	Neurological	1764	G90.1	5	80	63
Farmer's lung disease	Respiratory system	99906	J67.0	7	57.1429	62.4286
Felty syndrome	Musculoskeletal	47612	M05.0|M05.00|M05.09	12	50	61.9167
Fetal hydantoin syndrome	Congenital	1912	Q86.1	1	NA	NA
Fibrodysplasia ossificans progressiva	Musculoskeletal	337	M61.1|M61.14|M61.15	2	NA	NA
Fixed subaortic stenosis	Congenital	3092	Q24.4	8	50	56.875
Foix-Alajouanine syndrome	Neurological	79093	G37.4	1	NA	NA
Follicular lymphoma	Neoplasms	545	C82.0|C82.1|C82.2|C82.3|C82.4|C82.5|C82.6|C82.7|C82.9	634	47.3186	59.683
Fragile X syndrome	Congenital	908	Q99.2	3	NA	NA
Generalized pustular psoriasis	Skin/Subcutaneous	247353	L40.1	32	46.875	57.5
Giant cell arteritis	Musculoskeletal	397	M31.6	562	29.5374	62.8167
Granulomatosis with polyangiitis	Musculoskeletal	900	M31.3	182	56.044	59.3077
Harlequin ichthyosis	Congenital	457	Q80.4	1	NA	NA
Hemifacial spasm	Neurological	221083	G51.3	85	34.1176	58.9882
Hemophilia A	Blood	98878	D66	94	54.2553	57.2872
Hemophilia B	Blood	98879	D67	21	71.4286	59.7143
Hepatic veno-occlusive disease	Digestive system	890	K76.5	8	50	60.75
Hepatoblastoma	Neoplasms	449	C22.2	2	NA	NA
Hereditary elliptocytosis	Blood	288	D58.1	8	37.5	52
Hereditary hemorrhagic telangiectasia	Circulatory system	774	I78.0	117	38.4615	59.453
Hereditary spherocytosis	Blood	822	D58.0	54	37.037	58.3519
High isolated anorectal malformation	Congenital	171201	Q42.0|Q42.1|Q42.2|Q42.3	2	NA	NA
Hirschsprung disease	Congenital	388	Q43.1	14	64.2857	57.8571
Histiocytic sarcoma	Neoplasms	86896	C96.8	3	NA	NA
Histoplasmosis	Infectious/parasitic	390	B39.0|B39.1|B39.2|B39.3|B39.4|B39.5|B39.9	6	33.3333	61
Human infection by orthopoxvirus	Infectious/parasitic	438279	B08.0	2	NA	NA
Huntington disease	Neurological	399	G10	28	50	57.9286
Hydatidiform mole	Pregnancy/childbirth	99927	O01.9	8	0	46.5
Hydrocephalus with stenosis of the aqueduct of Sylvius	Congenital	2182	Q03.0	17	52.9412	53.2941
Hyper-IgM syndrome with susceptibility to opportunistic infections	Other Immune	183663	D80.5	3	NA	NA
Hypocalcemic vitamin D-dependent rickets	Endocrine/metabolic	289157	E55.0	6	0	60.8333
Hypohidrotic ectodermal dysplasia	Congenital	238468	Q82.4	1	NA	NA
Hypoplastic left heart syndrome	Congenital	2248	Q23.4	2	NA	NA
Idiopathic achalasia	Digestive system	930	K22.0	244	51.2295	58.6475
Idiopathic disseminated cytomegalovirus infection	Infectious/parasitic	35062	B25.8	27	62.963	57.2593
Idiopathic intracranial hypertension	Neurological	238624	G93.2	132	28.7879	54.1667
Idiopathic/heritable pulmonary arterial hypertension	Circulatory system	422	I27.0	640	50.4687	61.4297
Immune thrombocytopenic purpura	Blood	3002	D69.3	576	46.0069	59.283
Interatrial communication	Congenital	1478	Q21.1	654	46.9419	56.0031
Intermittent hydrarthrosis	Musculoskeletal	329967	M12.4|M12.44	1	NA	NA
Interstitial cystitis	Genitourinary system	37202	N30.1	364	14.8352	58.4753
Invasive non-typhoidal salmonellosis	Infectious/parasitic	324648	A02.1|A02.2|A02.8	12	75	59.4167
Isolated Dandy-Walker malformation with hydrocephalus	Congenital	269212	Q03.1	4	NA	NA
Isolated facial myokymia	Neurological	221106	G51.4	4	NA	NA
Isolated partial vaginal agenesis	Congenital	96269	Q52.0	3	NA	NA
Juvenile dermatomyositis	Musculoskeletal	93672	M33.0	1	NA	NA
Kaposi sarcoma	Neoplasms	33276	C46.0|C46.1|C46.2|C46.3|C46.7|C46.8|C46.9	13	100	49.8462
Kawasaki disease	Musculoskeletal	2331	M30.3	3	NA	NA
Lambert-Eaton myasthenic syndrome	Neurological	43393	G73.1	4	NA	NA
Landau-Kleffner syndrome	Neurological	98818	F80.3	1	NA	NA
Langerhans cell histiocytosis	Neoplasms	389	C96.0|C96.5|C96.6	5	40	58.8
Laryngocele	Congenital	2372	Q31.3	9	44.4444	62.8889
Legg-Calv√©-Perthes disease	Musculoskeletal	2380	M91.1|M91.15|M91.19	61	55.7377	53.4754
Legionellosis	Infectious/parasitic	549	A48.1	77	76.6234	60.5065
Leishmaniasis	Infectious/parasitic	507	B55.0|B55.1|B55.2|B55.9	8	75	53.25
Leptospirosis	Infectious/parasitic	509	A27.0|A27.8|A27.9	13	92.3077	56.6154
Lesch-Nyhan syndrome	Endocrine/metabolic	510	E79.1	2	NA	NA
Levocardia	Congenital	95854	Q24.1	1	NA	NA
Lichen planopilaris	Skin/Subcutaneous	525	L66.1	15	26.6667	58.2
Listeriosis	Infectious/parasitic	533	A32.0|A32.1|A32.7|A32.8|A32.9	16	81.25	61.3125
Localized scleroderma	Skin/Subcutaneous	90289	L94.0	81	24.6914	59.4815
Low-flow priapism	Genitourinary system	140949	N48.3	33	100	57.9091
Lyme disease	Infectious/parasitic	91546	A69.2	41	39.0244	57.0488
Malaria	Infectious/parasitic	673	B50.0|B50.8|B50.9|B51.0|B51.8|B51.9|B52.0|B52.8|B52.9|B53.0|B53.1|B53.8|B54	196	51.5306	54.0816
Malignant epithelial tumor of salivary glands	Neoplasms	276145	C07|C08.0|C08.1|C08.8	134	52.2388	58.0448
Malignant hyperthermia of anesthesia	Injury/poisoning	423	T88.3	7	57.1429	53
Malignant peritoneal mesothelioma	Neoplasms	168811	C45.1	11	72.7273	63.9091
Malignant tumor of fallopian tubes	Neoplasms	180242	C57.0	71	0	60.3239
MALT lymphoma	Neoplasms	52417	C88.4	51	50.9804	60.4706
Mantle cell lymphoma	Neoplasms	52416	C83.1	85	68.2353	61.1176
Marchiafava-Bignami disease	Neurological	221074	G37.1	2	NA	NA
Marfan syndrome	Congenital	558	Q87.4	93	64.5161	55.5054
Melioidosis	Infectious/parasitic	31202	A24.1|A24.2|A24.3|A24.4	1	NA	NA
Melkersson-Rosenthal syndrome	Neurological	2483	G51.2	2	NA	NA
Meningioma	Neoplasms	2495	D32.9	249	30.1205	58.8996
Methanol poisoning	Injury/poisoning	31825	T51.1	6	66.6667	56.5
Microscopic polyangiitis	Musculoskeletal	727	M31.7	20	40	61.15
Microtia	Congenital	83463	Q17.2	4	NA	NA
Mitochondrial DNA-related progressive external ophthalmoplegia	Eye/ear	663	H49.4	14	28.5714	56.7143
Monostotic fibrous dysplasia	Musculoskeletal	93277	M85.0|M85.00|M85.01|M85.03|M85.04|M85.05|M85.06|M85.07|M85.08|M85.09	156	7.05128	55.8782
Moyamoya disease	Circulatory system	2573	I67.5	3	NA	NA
Mucopolysaccharidosis type 1	Endocrine/metabolic	579	E76.0	1	NA	NA
Mucopolysaccharidosis type 2	Endocrine/metabolic	580	E76.1	1	NA	NA
Mucous membrane pemphigoid	Skin/Subcutaneous	46486	L12.1	28	39.2857	60.3214
Multiple myeloma	Neoplasms	29073	C90.0	855	57.3099	61.0257
Multiple osteochondromas	Congenital	321	Q78.6	9	55.5556	59.5556
Multiple system atrophy	Neurological	102	G23.3|G90.3	57	61.4035	61.4386
Multiple system atrophy, parkinsonian type	Neurological	98933	G23.2	12	41.6667	59.8333
Myasthenia gravis	Neurological	589	G70.0	266	50.3759	60.0075
Mycetoma	Infectious/parasitic	2583	B47.0|B47.1|B47.9	12	58.3333	59
Myeloid sarcoma	Neoplasms	86850	C92.3	4	NA	NA
Narcolepsy type 1	Neurological	2073	G47.4	70	42.8571	56.0571
Nasal encephalocele	Congenital	141118	Q01.1	2	NA	NA
Nasopharyngeal carcinoma	Neoplasms	150	C11.0|C11.1|C11.2|C11.3	16	43.75	58.1875
Necrotizing soft tissue infection	Musculoskeletal	440368	M72.6|M72.60|M72.62|M72.63|M72.65|M72.66|M72.67|M72.68	44	38.6364	58.7273
Nelson syndrome	Endocrine/metabolic	199244	E24.1	4	NA	NA
Nephrogenic diabetes insipidus	Genitourinary system	223	N25.1	20	45	60.3
Neuralgic amyotrophy	Neurological	2901	G54.5	17	76.4706	59.2941
Neurofibromatosis type 6	Skin/Subcutaneous	2678	L81.3	6	16.6667	52
Neuroleptic malignant syndrome	Neurological	94093	G21.0	11	36.3636	51.7273
Neuromyelitis optica	Neurological	71211	G36.0	20	40	55.7
Nodular lymphocyte predominant Hodgkin lymphoma	Neoplasms	86893	C81.0	31	64.5161	54.871
Non-syndromic genetic deafness	Eye/ear	87884	H90.5	389	50.3856	59.7635
Normal pressure hydrocephalus	Neurological	314928	G91.2	82	58.5366	62.3049
Oligoarticular juvenile idiopathic arthritis	Musculoskeletal	85410	M08.4|M08.40|M08.44	4	NA	NA
Ollier disease	Congenital	296	Q78.4	4	NA	NA
Omphalocele	Congenital	660	Q79.2	1	NA	NA
Oral submucous fibrosis	Digestive system	357154	K13.5	23	39.1304	58.1739
Oromandibular dystonia	Neurological	93958	G24.4	10	40	50.1
Osteochondritis dissecans	Musculoskeletal	2764	M93.2|M93.26	74	59.4595	52.0946
Osteogenesis imperfecta	Congenital	666	Q78.0	48	45.8333	55.7292
Ovarian hyperstimulation syndrome	Genitourinary system	64739	N98.1	39	0	44.0513
Pantothenate kinase-associated neurodegeneration	Neurological	157850	G23.0	1	NA	NA
Paratyphoid fever	Infectious/parasitic	443227	A01.1|A01.2|A01.3|A01.4	8	75	48.25
Paroxysmal nocturnal hemoglobinuria	Blood	447	D59.5	10	60	54.6
Partial hydatidiform mole	Pregnancy/childbirth	254693	O01.1	7	0	45
Pellagra	Endocrine/metabolic	97352	E52	3	NA	NA
Pemphigus erythematosus	Skin/Subcutaneous	79480	L10.4	14	42.8571	53.6429
Pemphigus foliaceus	Skin/Subcutaneous	79481	L10.2	4	NA	NA
Pemphigus vulgaris	Skin/Subcutaneous	704	L10.0	18	38.8889	55.5
Penile agenesis	Congenital	49	Q55.5	1	NA	NA
Peripartum cardiomyopathy	Pregnancy/childbirth	563	O90.3	3	NA	NA
Peripheral pulmonary stenosis	Congenital	99084	Q25.6	24	33.3333	52.8333
Persistent hyperplastic primary vitreous	Congenital	91495	Q14.0	2	NA	NA
Phacoanaphylactic uveitis	Eye/ear	209959	H20.2	2	NA	NA
Pigeon-breeder lung disease	Respiratory system	99908	J67.2	24	45.8333	59.5417
Pigmented villonodular synovitis	Musculoskeletal	66627	M12.2|M12.23|M12.24|M12.25|M12.26|M12.27|M12.29	78	37.1795	55.2308
Pityriasis rubra pilaris	Skin/Subcutaneous	2897	L44.0	12	50	60.5
Plague	Infectious/parasitic	707	A20.0|A20.1|A20.2|A20.3|A20.7|A20.8|A20.9	2	NA	NA
Plasma cell leukemia	Neoplasms	454714	C90.1	26	50	61.4231
Plasmacytoma	Neoplasms	86855	C90.3	46	71.7391	60.9348
Pleural mesothelioma	Neoplasms	50251	C45.0	277	82.3105	63.556
Plummer-Vinson syndrome	Blood	54028	D50.1	12	8.33333	58.6667
Pneumococcal meningitis	Neurological	55655	G00.1	63	38.0952	57.873
Pneumonia caused by Pseudomonas aeruginosa infection	Respiratory system	90066	J15.1	144	52.7778	61.4514
Poliomyelitis	Infectious/parasitic	2912	A80.0|A80.1|A80.2|A80.3|A80.4|A80.9	22	36.3636	60
Polyarteritis nodosa	Musculoskeletal	767	M30.0	47	61.7021	61.0638
Polycythemia vera	Neoplasms	729	D45	551	69.6915	59.7005
Polymyalgia rheumatica	Musculoskeletal	93569	M35.3	1961	34.5742	63.2876
Polymyositis	Musculoskeletal	732	M33.2	62	35.4839	59.1613
Polyostotic fibrous dysplasia	Congenital	93276	Q78.1	5	20	50.6
Pontiac fever	Infectious/parasitic	99748	A48.2	1	NA	NA
Porphyria cutanea tarda	Endocrine/metabolic	101330	E80.1	23	56.5217	61.3043
Postencephalitic parkinsonism	Neurological	97349	G21.3	1	NA	NA
Posterior urethral valve	Congenital	93110	Q64.2	2	NA	NA
Postpartum psychosis	Neurological	443173	F53.1	7	0	51
Postpoliomyelitis syndrome	Neurological	2942	G14	32	34.375	60.4688
Preeclampsia	Pregnancy/childbirth	275555	O14.0|O14.1|O14.9	428	0	44.1822
Primary anetoderma	Skin/Subcutaneous	228272	L90.1|L90.2	2	NA	NA
Primary biliary cholangitis	Digestive system	186	K74.3	312	17.6282	59.1731
Primary familial polycythemia	Blood	90042	D75.0	37	78.3784	58.7838
Primary membranoproliferative glomerulonephritis	Genitourinary system	54370	N00.5	1	NA	NA
Primary myelofibrosis	Neoplasms	824	D47.4	100	60	62.06
Primary pulmonary hypoplasia	Congenital	2257	Q33.6	4	NA	NA
Primary systemic amyloidosis	Endocrine/metabolic	314701	E85.0|E85.1|E85.2	18	66.6667	61.4444
Progressive multifocal leukoencephalopathy	Infectious/parasitic	217260	A81.2	10	60	57.1
Proximal spinal muscular atrophy type 1	Neurological	83330	G12.0	1	NA	NA
Prune belly syndrome	Congenital	2970	Q79.4	1	NA	NA
Pseudopelade of Brocq	Skin/Subcutaneous	129	L66.0	2	NA	NA
Pulmonary agenesis	Congenital	984	Q33.3	5	20	54.2
Pulmonary non-tuberculous mycobacterial infection	Infectious/parasitic	411703	A31.0	41	58.5366	59.4878
Pustulosis palmaris et plantaris	Skin/Subcutaneous	163927	L40.3	27	37.037	55.4074
Pyoderma gangrenosum	Skin/Subcutaneous	48104	L88	40	40	54.7
Q fever	Infectious/parasitic	781	A78	2	NA	NA
Quinquaud folliculitis decalvans	Skin/Subcutaneous	346	L66.2	5	60	59.8
Rabies	Infectious/parasitic	770	A82.0|A82.1|A82.9	1	NA	NA
Radiation proctitis	Digestive system	70475	K62.7	516	85.6589	63.6589
Reactive arthritis	Musculoskeletal	29207	M02.3|M02.30|M02.33|M02.36|M02.38|M02.39	41	87.8049	55.561
Recessive X-linked ichthyosis	Congenital	461	Q80.1	1	NA	NA
Refractory anemia with excess blasts	Neoplasms	86839	D46.2	46	76.087	61.8043
Refractory anemia with excess blasts in transformation	Neoplasms	168960	D46.3	1	NA	NA
Relapsing fever	Infectious/parasitic	91547	A68.0|A68.1|A68.9	1	NA	NA
Relapsing polychondritis	Musculoskeletal	728	M94.1|M94.10|M94.18|M94.19	8	62.5	56.5
Renal agenesis	Congenital	411709	Q60.2	38	52.6316	58.1842
Renal agenesis, bilateral	Congenital	1848	Q60.1	1	NA	NA
Renal agenesis, unilateral	Congenital	93100	Q60.0	147	53.7415	57.3741
Renal dysplasia	Congenital	93108	Q61.4	16	75	58.375
Renal hypoplasia	Congenital	93101	Q60.5	1	NA	NA
Renal hypoplasia, bilateral	Congenital	97362	Q60.4	1	NA	NA
Renal hypoplasia, unilateral	Congenital	97361	Q60.3	12	75	58.0833
Reticular dysgenesis	Other Immune	33355	D81.0	1	NA	NA
Retinoblastoma	Neoplasms	790	C69.2	9	55.5556	58.4444
Retinopathy of prematurity	Eye/ear	90050	H35.1	5	80	58.6
Reye syndrome	Neurological	3096	G93.7	1	NA	NA
Rheumatic fever	Circulatory system	3099	I00|I01.0|I01.1|I01.2|I01.8|I01.9	37	37.8378	60
Rheumatoid factor-negative polyarticular juvenile idiopathic arthritis	Musculoskeletal	85408	M08.3|M08.30|M08.36|M08.39	4	NA	NA
Rocky Mountain spotted fever	Infectious/parasitic	83311	A77.0	1	NA	NA
S√©zary syndrome	Neoplasms	3162	C84.1	4	NA	NA
Sarcoidosis	Other Immune	797	D86.0|D86.1|D86.2|D86.3|D86.8|D86.9	855	46.1988	57.2678
Schilder disease	Neurological	59298	G37.0	2	NA	NA
Schistosomiasis	Infectious/parasitic	1247	B65.0|B65.1|B65.2|B65.3|B65.8|B65.9	13	84.6154	56.1538
Scorpion envenomation	Injury/poisoning	466677	T63.2	1	NA	NA
Scrub typhus	Infectious/parasitic	83317	A75.3	1	NA	NA
Sebocystomatosis	Skin/Subcutaneous	841	L72.2	14	42.8571	55.6429
Selective IgM deficiency	Other Immune	331235	D80.4	18	50	60.2778
Severe acute respiratory syndrome	Miscellaneous	140896	U04.9	3	NA	NA
Shigellosis	Infectious/parasitic	810	A03.0|A03.1|A03.2|A03.3|A03.8|A03.9	18	38.8889	56.7222
Sickle cell anemia	Blood	232	D57.0|D57.1|D57.3|D57.8	483	29.8137	51.6294
Sickle cell-hemoglobin C disease syndrome	Blood	251365	D57.2	8	25	51.5
Snakebite envenomation	Injury/poisoning	449285	T63.0	5	80	53.2
Solar urticaria	Skin/Subcutaneous	97230	L56.3	6	0	52.3333
Solitary bone cyst	Musculoskeletal	83468	M85.4|M85.40|M85.41|M85.42|M85.43|M85.44|M85.45|M85.46|M85.47|M85.48	51	41.1765	57.8627
Spinal cord injury	Injury/poisoning	90058	T09.3	19	89.4737	58.2105
Staphylococcal necrotizing pneumonia	Respiratory system	36238	J15.2	111	69.3694	59.4955
Staphylococcal scalded skin syndrome	Skin/Subcutaneous	36236	L00	2	NA	NA
Stevens-Johnson syndrome	Skin/Subcutaneous	36426	L51.1	51	37.2549	54.6667
Strongyloidiasis	Infectious/parasitic	76	B78.0|B78.1|B78.7|B78.9	3	NA	NA
Subacute cutaneous lupus erythematosus	Skin/Subcutaneous	163525	L93.1	19	15.7895	58.1053
Subcorneal pustular dermatosis	Skin/Subcutaneous	48377	L13.1	5	60	56.8
Subpulmonary stenosis	Congenital	3190	Q24.3	4	NA	NA
Supernumerary breasts	Congenital	180182	Q83.1	58	0	52.9655
Supravalvular aortic stenosis	Congenital	3193	Q25.3	15	46.6667	58.8667
Sweet syndrome	Skin/Subcutaneous	3243	L98.2	21	28.5714	57.7619
Sydenham chorea	Circulatory system	306731	I02.0|I02.9	2	NA	NA
Systemic lupus erythematosus	Musculoskeletal	536	M32.1|M32.8|M32.9|M32.90	564	14.539	56.4397
Systemic sclerosis	Musculoskeletal	90291	M34.0|M34.2|M34.8|M34.9	240	17.5	59.025
Systemic-onset juvenile idiopathic arthritis	Musculoskeletal	85414	M08.2|M08.20|M08.22|M08.25|M08.26|M08.27|M08.28|M08.29	16	43.75	54.75
T-cell prolymphocytic leukemia	Neoplasms	86871	C91.6	2	NA	NA
Takayasu arteritis	Musculoskeletal	3287	M31.4	11	9.09091	59.1818
Testicular agenesis	Congenital	325124	Q55.0	8	100	61.375
Tetralogy of Fallot	Congenital	3303	Q21.3	19	63.1579	51.3684
Thanatophoric dysplasia	Congenital	2655	Q77.1	1	NA	NA
Thoraco-abdominal enteric duplication	Congenital	1759	Q43.4	1	NA	NA
Tick-borne encephalitis	Infectious/parasitic	297	A84.0|A84.1|A84.8|A84.9	2	NA	NA
Toxic epidermal necrolysis	Skin/Subcutaneous	537	L51.2	8	50	62.875
Trigeminal neuralgia	Neurological	221091	G50.0	586	31.2287	59.4181
Trisomy 13	Congenital	3378	Q91.4|Q91.5|Q91.6|Q91.7	3	NA	NA
Trisomy 18	Congenital	3380	Q91.0|Q91.1|Q91.2|Q91.3	5	20	50.2
Truncus arteriosus	Congenital	3384	Q20.0	2	NA	NA
Tuberous sclerosis complex	Congenital	805	Q85.1	12	33.3333	54.5
Tungiasis	Infectious/parasitic	879	B88.1	1	NA	NA
Turner syndrome	Congenital	881	Q96.0|Q96.1|Q96.2|Q96.3|Q96.4|Q96.8|Q96.9	37	2.7027	51
Typhoid	Infectious/parasitic	99745	A01.0	12	83.3333	50
Undetermined colitis	Digestive system	103920	K52.3	178	46.6292	57.8596
Univentricular heart	Congenital	1464	Q20.4	2	NA	NA
Von Willebrand disease	Blood	903	D68.0	152	35.5263	56.0592
Vulvar intraepithelial neoplasia	Neoplasms	137583	D07.1	149	0	55.1812
Waldenstr√∂m macroglobulinemia	Neoplasms	33226	C88.0	109	62.3853	61.5229
Wells syndrome	Skin/Subcutaneous	901	L98.3	4	NA	NA
Whooping cough	Infectious/parasitic	1489	A37.0|A37.1|A37.8|A37.9	3	NA	NA
Wound myiasis	Infectious/parasitic	165955	B87.1	1	NA	NA
Xeroderma pigmentosum	Congenital	910	Q82.1	3	NA	NA
Yellow nail syndrome	Skin/Subcutaneous	662	L60.5	7	57.1429	61.8571

## Sheet: S4. Comorbid Rare Diseases
Table S4: Significantly comorbid rare disease pairs (Bonferroni adjustment).
Disease 1	Orpha 1	Disease 2	Orpha 2	#Individuals	P-value	Odds ratio
Budd-Chiari syndrome	131	Chronic myeloproliferative disease, unclassifiable	86830	4	3.05546e-10	502.469
Primary biliary cholangitis	186	Autoimmune hepatitis	2137	28	7.05238e-55	237.925
Primary biliary cholangitis	186	Systemic sclerosis	90291	8	4.32778e-12	56.9296
Dermatomyositis	221	Polymyositis	732	8	1.1296e-22	1347.45
Dermatomyositis	221	Systemic sclerosis	90291	4	2.77168e-08	147.304
Sickle cell anemia	232	Beta-thalassemia	848	6	1.03948e-10	97.0031
Sickle cell anemia	232	Chronic myeloproliferative disease, unclassifiable	86830	6	1.19696e-07	28.3025
Sickle cell anemia	232	Malaria	673	6	4.77923e-08	33.2133
Sickle cell anemia	232	Sarcoidosis	797	9	2.05047e-07	11.2458
Sickle cell anemia	232	Sickle cell-hemoglobin C disease syndrome	251365	8	6.88335e-25	Inf
Sickle cell anemia	232	Systemic lupus erythematosus	536	8	1.04315e-07	15.1872
Hereditary elliptocytosis	288	Primary familial polycythemia	90042	2	1.47713e-07	4095.77
Congenital factor XI deficiency	329	Hemophilia A	98878	9	9.88897e-27	2214.69
Congenital factor XI deficiency	329	Hemophilia B	98879	4	1.04466e-13	3585.31
Congenital factor XI deficiency	329	Von Willebrand disease	903	4	3.70748e-10	455.409
Giant cell arteritis	397	Polymyalgia rheumatica	93569	96	1.75337e-123	55.1902
Idiopathic/heritable pulmonary arterial hypertension	422	CREST syndrome	90290	15	4.49916e-27	146.72
Idiopathic/heritable pulmonary arterial hypertension	422	Immune thrombocytopenic purpura	3002	9	7.95435e-08	12.6063
Idiopathic/heritable pulmonary arterial hypertension	422	Interatrial communication	1478	36	2.50631e-46	48.2783
Idiopathic/heritable pulmonary arterial hypertension	422	Localized scleroderma	90289	5	7.81014e-08	52.0057
Idiopathic/heritable pulmonary arterial hypertension	422	Sarcoidosis	797	11	2.09652e-08	10.3809
Idiopathic/heritable pulmonary arterial hypertension	422	Systemic lupus erythematosus	536	10	4.6226e-09	14.3618
Idiopathic/heritable pulmonary arterial hypertension	422	Systemic sclerosis	90291	29	9.44611e-48	112.84
Paroxysmal nocturnal hemoglobinuria	447	Felty syndrome	47612	2	2.35298e-08	10239.8
Acute myelomonocytic leukemia	517	Chronic myelomonocytic leukemia	98823	3	1.62476e-10	3600.58
Chronic myeloid leukemia	521	Atypical chronic myeloid leukemia	98824	3	2.62627e-09	1791.24
Chronic myeloid leukemia	521	B-cell chronic lymphocytic leukemia	67038	42	3.23724e-75	172.657
Chronic myeloid leukemia	521	Chronic myelomonocytic leukemia	98823	11	2.87047e-27	704.242
Chronic myeloid leukemia	521	Multiple myeloma	29073	8	4.60741e-09	23.0999
Systemic lupus erythematosus	536	Autoimmune hepatitis	2137	14	4.40112e-20	57.5209
Systemic lupus erythematosus	536	CREST syndrome	90290	9	3.47696e-15	92.3815
Systemic lupus erythematosus	536	Discoid lupus erythematosus	90281	92	8.43064e-221	1011.97
Systemic lupus erythematosus	536	Drug-induced lupus erythematosus	231111	7	3.69228e-18	1017.25
Systemic lupus erythematosus	536	Idiopathic/heritable pulmonary arterial hypertension	422	10	4.6226e-09	14.3618
Systemic lupus erythematosus	536	Immune thrombocytopenic purpura	3002	10	1.70469e-09	15.9818
Systemic lupus erythematosus	536	Sickle cell anemia	232	8	1.04315e-07	15.1872
Systemic lupus erythematosus	536	Subacute cutaneous lupus erythematosus	163525	7	1.07789e-16	523.594
Systemic lupus erythematosus	536	Systemic sclerosis	90291	17	2.03709e-25	69.8871
Follicular lymphoma	545	B-cell chronic lymphocytic leukemia	67038	11	5.17193e-09	11.9382
Follicular lymphoma	545	Classic Hodgkin lymphoma, nodular sclerosis type	98843	9	5.48045e-15	87.9175
Follicular lymphoma	545	Multiple myeloma	29073	14	9.81786e-12	13.4543
Follicular lymphoma	545	Nodular lymphocyte predominant Hodgkin lymphoma	86893	5	5.20857e-10	154.04
Cystic fibrosis	586	Aspergillosis	1163	4	7.3888e-10	391.796
Malaria	673	Sickle cell anemia	232	6	4.77923e-08	33.2133
Microscopic polyangiitis	727	Granulomatosis with polyangiitis	900	8	3.18429e-23	2032.68
Microscopic polyangiitis	727	Polyarteritis nodosa	767	5	8.90593e-17	3644.99
Polycythemia vera	729	Chronic myeloproliferative disease, unclassifiable	86830	67	4.78678e-142	433.5
Polycythemia vera	729	Essential thrombocythemia	3318	28	3.85486e-44	93.8107
Polycythemia vera	729	Immune thrombocytopenic purpura	3002	14	7.61977e-15	23.2543
Polycythemia vera	729	Primary familial polycythemia	90042	19	7.32779e-47	1013.57
Polycythemia vera	729	Primary myelofibrosis	824	21	8.9107e-42	251.627
Polymyositis	732	CREST syndrome	90290	3	2.61644e-07	273.914
Polymyositis	732	Dermatomyositis	221	8	1.1296e-22	1347.45
Polyarteritis nodosa	767	Granulomatosis with polyangiitis	900	14	1.35703e-37	1281.12
Polyarteritis nodosa	767	Microscopic polyangiitis	727	5	8.90593e-17	3644.99
Sarcoidosis	797	Idiopathic/heritable pulmonary arterial hypertension	422	11	2.09652e-08	10.3809
Sarcoidosis	797	Polymyalgia rheumatica	93569	17	8.32437e-08	5.21442
Sarcoidosis	797	Sickle cell anemia	232	9	2.05047e-07	11.2458
Primary myelofibrosis	824	Acute panmyelosis with myelofibrosis	86843	12	1.76977e-43	4503599627370490
Primary myelofibrosis	824	Chronic myeloproliferative disease, unclassifiable	86830	45	2.58877e-124	2103.67
Primary myelofibrosis	824	Essential thrombocythemia	3318	22	1.06815e-49	490.096
Primary myelofibrosis	824	Immune thrombocytopenic purpura	3002	13	3.35033e-23	133.523
Primary myelofibrosis	824	Multiple myeloma	29073	6	2.48316e-08	37.7037
Primary myelofibrosis	824	Polycythemia vera	729	21	8.9107e-42	251.627
Adult-onset Still disease	829	Systemic-onset juvenile idiopathic arthritis	85414	8	6.2663e-32	16383.2
Beta-thalassemia	848	Sickle cell anemia	232	6	1.03948e-10	97.0031
Granulomatosis with polyangiitis	900	Congenital subglottic stenosis	141121	4	2.49735e-13	6021.5
Granulomatosis with polyangiitis	900	Microscopic polyangiitis	727	8	3.18429e-23	2032.68
Granulomatosis with polyangiitis	900	Polyarteritis nodosa	767	14	1.35703e-37	1281.12
Von Willebrand disease	903	Congenital factor XI deficiency	329	4	3.70748e-10	455.409
Von Willebrand disease	903	Hemophilia A	98878	14	4.95784e-34	634.929
Idiopathic achalasia	930	Childhood disintegrative disorder	168782	3	1.13143e-10	Inf
Aspergillosis	1163	Addison disease	85138	6	3.31475e-09	52.5325
Aspergillosis	1163	Cystic fibrosis	586	4	7.3888e-10	391.796
Aspergillosis	1163	Mycetoma	2583	3	2.63726e-08	682.328
Aspergillosis	1163	Pneumonia caused by Pseudomonas aeruginosa infection	90066	12	1.64155e-23	192.056
Interatrial communication	1478	Congenital partial pulmonary venous return anomaly	99124	5	1.68954e-12	643.733
Interatrial communication	1478	Ebstein malformation	1880	5	3.1098e-11	294.557
Interatrial communication	1478	Idiopathic/heritable pulmonary arterial hypertension	422	36	2.50631e-46	48.2783
Interatrial communication	1478	Peripheral pulmonary stenosis	99084	4	2.96112e-08	155.009
Common variable immunodeficiency	1572	Immune thrombocytopenic purpura	3002	4	1.36212e-07	100.143
Ebstein malformation	1880	Interatrial communication	1478	5	3.1098e-11	294.557
Autoimmune hepatitis	2137	Acute liver failure	90062	9	2.00058e-16	125.519
Autoimmune hepatitis	2137	Primary biliary cholangitis	186	28	7.05238e-55	237.925
Autoimmune hepatitis	2137	Systemic lupus erythematosus	536	14	4.40112e-20	57.5209
Hydrocephalus with stenosis of the aqueduct of Sylvius	2182	Congenital hydrocephalus	2185	4	1.8824e-16	13652.9
Congenital hydrocephalus	2185	Hydrocephalus with stenosis of the aqueduct of Sylvius	2182	4	1.8824e-16	13652.9
Mycetoma	2583	Aspergillosis	1163	3	2.63726e-08	682.328
Poliomyelitis	2912	Postpoliomyelitis syndrome	2942	3	3.61089e-10	2371.22
Postpoliomyelitis syndrome	2942	Poliomyelitis	2912	3	3.61089e-10	2371.22
Immune thrombocytopenic purpura	3002	B-cell chronic lymphocytic leukemia	67038	14	5.02694e-13	16.914
Immune thrombocytopenic purpura	3002	Chronic myeloproliferative disease, unclassifiable	86830	26	2.04845e-43	116.82
Immune thrombocytopenic purpura	3002	Common variable immunodeficiency	1572	4	1.36212e-07	100.143
Immune thrombocytopenic purpura	3002	Discoid lupus erythematosus	90281	6	9.84631e-08	29.3374
Immune thrombocytopenic purpura	3002	Essential thrombocythemia	3318	73	6.84366e-145	300.855
Immune thrombocytopenic purpura	3002	Idiopathic/heritable pulmonary arterial hypertension	422	9	7.95435e-08	12.6063
Immune thrombocytopenic purpura	3002	Polycythemia vera	729	14	7.61977e-15	23.2543
Immune thrombocytopenic purpura	3002	Primary myelofibrosis	824	13	3.35033e-23	133.523
Immune thrombocytopenic purpura	3002	Systemic lupus erythematosus	536	10	1.70469e-09	15.9818
Fixed subaortic stenosis	3092	Congenital aortic valve stenosis	3093	2	2.29537e-07	3481.31
Congenital aortic valve stenosis	3093	Fixed subaortic stenosis	3092	2	2.29537e-07	3481.31
Congenital pulmonary valve stenosis	3189	Double outlet right ventricle	3426	2	2.85234e-09	4503599627370490
Congenital pulmonary valve stenosis	3189	Peripheral pulmonary stenosis	99084	2	2.62313e-07	2956.63
Congenital pulmonary valve stenosis	3189	Tetralogy of Fallot	3303	2	1.62535e-07	4680.97
Subpulmonary stenosis	3190	Tetralogy of Fallot	3303	2	8.12896e-09	16383.4
Tetralogy of Fallot	3303	Congenital pulmonary valve stenosis	3189	2	1.62535e-07	4680.97
Tetralogy of Fallot	3303	Subpulmonary stenosis	3190	2	8.12896e-09	16383.4
Essential thrombocythemia	3318	Acute panmyelosis with myelofibrosis	86843	3	8.75647e-08	442.741
Essential thrombocythemia	3318	Chronic myeloproliferative disease, unclassifiable	86830	50	9.13218e-112	524.875
Essential thrombocythemia	3318	Immune thrombocytopenic purpura	3002	73	6.84366e-145	300.855
Essential thrombocythemia	3318	Polycythemia vera	729	28	3.85486e-44	93.8107
Essential thrombocythemia	3318	Primary myelofibrosis	824	22	1.06815e-49	490.096
Double outlet right ventricle	3426	Congenital pulmonary valve stenosis	3189	2	2.85234e-09	4503599627370490
Multiple myeloma	29073	AA amyloidosis	85445	16	1.69351e-35	499.235
Multiple myeloma	29073	B-cell chronic lymphocytic leukemia	67038	17	4.15729e-14	13.8257
Multiple myeloma	29073	Chronic myeloid leukemia	521	8	4.60741e-09	23.0999
Multiple myeloma	29073	Extramedullary soft tissue plasmacytoma	100022	59	1.95315e-145	1706.78
Multiple myeloma	29073	Follicular lymphoma	545	14	9.81786e-12	13.4543
Multiple myeloma	29073	Plasma cell leukemia	454714	20	7.56892e-51	2045.29
Multiple myeloma	29073	Plasmacytoma	86855	33	2.2247e-81	1571.48
Multiple myeloma	29073	Primary myelofibrosis	824	6	2.48316e-08	37.7037
Multiple myeloma	29073	Waldenstr√∂m macroglobulinemia	33226	9	4.20493e-13	53.3698
Waldenstr√∂m macroglobulinemia	33226	Multiple myeloma	29073	9	4.20493e-13	53.3698
Staphylococcal necrotizing pneumonia	36238	Pneumonia caused by Pseudomonas aeruginosa infection	90066	4	3.7841e-08	134.044
Felty syndrome	47612	Paroxysmal nocturnal hemoglobinuria	447	2	2.35298e-08	10239.8
Pyoderma gangrenosum	48104	Anal fistula	228113	5	2.5471e-07	42.4932
Mantle cell lymphoma	52416	B-cell chronic lymphocytic leukemia	67038	7	7.30063e-11	60.4212
Mantle cell lymphoma	52416	MALT lymphoma	52417	4	1.89445e-10	526.303
MALT lymphoma	52417	Mantle cell lymphoma	52416	4	1.89445e-10	526.303
Classic hairy cell leukemia	58017	B-cell chronic lymphocytic leukemia	67038	8	1.16205e-12	69.1185
B-cell chronic lymphocytic leukemia	67038	Adult T-cell leukemia/lymphoma	86875	5	3.07755e-10	175.758
B-cell chronic lymphocytic leukemia	67038	Chronic myeloid leukemia	521	42	3.23724e-75	172.657
B-cell chronic lymphocytic leukemia	67038	Chronic myeloproliferative disease, unclassifiable	86830	9	1.09169e-10	27.6154
B-cell chronic lymphocytic leukemia	67038	Classic hairy cell leukemia	58017	8	1.16205e-12	69.1185
B-cell chronic lymphocytic leukemia	67038	Follicular lymphoma	545	11	5.17193e-09	11.9382
B-cell chronic lymphocytic leukemia	67038	Immune thrombocytopenic purpura	3002	14	5.02694e-13	16.914
B-cell chronic lymphocytic leukemia	67038	Mantle cell lymphoma	52416	7	7.30063e-11	60.4212
B-cell chronic lymphocytic leukemia	67038	Multiple myeloma	29073	17	4.15729e-14	13.8257
Neuromyelitis optica	71211	Acute transverse myelitis	139417	4	9.04251e-12	1187.01
Complex regional pain syndrome	83452	Complex regional pain syndrome type 2	99994	6	2.45229e-16	1027.92
Addison disease	85138	Acute adrenal insufficiency	95409	45	2.08116e-131	3971.66
Addison disease	85138	Aspergillosis	1163	6	3.31475e-09	52.5325
Systemic-onset juvenile idiopathic arthritis	85414	Adult-onset Still disease	829	8	6.2663e-32	16383.2
AA amyloidosis	85445	Multiple myeloma	29073	16	1.69351e-35	499.235
Chronic myeloproliferative disease, unclassifiable	86830	Acute panmyelosis with myelofibrosis	86843	6	2.51311e-17	1614.66
Chronic myeloproliferative disease, unclassifiable	86830	B-cell chronic lymphocytic leukemia	67038	9	1.09169e-10	27.6154
Chronic myeloproliferative disease, unclassifiable	86830	Budd-Chiari syndrome	131	4	3.05546e-10	502.469
Chronic myeloproliferative disease, unclassifiable	86830	Essential thrombocythemia	3318	50	9.13218e-112	524.875
Chronic myeloproliferative disease, unclassifiable	86830	Immune thrombocytopenic purpura	3002	26	2.04845e-43	116.82
Chronic myeloproliferative disease, unclassifiable	86830	Polycythemia vera	729	67	4.78678e-142	433.5
Chronic myeloproliferative disease, unclassifiable	86830	Primary myelofibrosis	824	45	2.58877e-124	2103.67
Chronic myeloproliferative disease, unclassifiable	86830	Sickle cell anemia	232	6	1.19696e-07	28.3025
Refractory anemia with excess blasts	86839	Chronic myelomonocytic leukemia	98823	3	1.49103e-08	735.475
Acute panmyelosis with myelofibrosis	86843	Chronic myeloproliferative disease, unclassifiable	86830	6	2.51311e-17	1614.66
Acute panmyelosis with myelofibrosis	86843	Essential thrombocythemia	3318	3	8.75647e-08	442.741
Acute panmyelosis with myelofibrosis	86843	Primary myelofibrosis	824	12	1.76977e-43	4503599627370490
Plasmacytoma	86855	Extramedullary soft tissue plasmacytoma	100022	8	8.2951e-23	1419.95
Plasmacytoma	86855	Multiple myeloma	29073	33	2.2247e-81	1571.48
Adult T-cell leukemia/lymphoma	86875	B-cell chronic lymphocytic leukemia	67038	5	3.07755e-10	175.758
Nodular lymphocyte predominant Hodgkin lymphoma	86893	Classic Hodgkin lymphoma, mixed cellularity type	98844	3	2.82633e-10	2837.78
Nodular lymphocyte predominant Hodgkin lymphoma	86893	Classic Hodgkin lymphoma, nodular sclerosis type	98843	5	2.95112e-14	1062.79
Nodular lymphocyte predominant Hodgkin lymphoma	86893	Follicular lymphoma	545	5	5.20857e-10	154.04
Primary familial polycythemia	90042	Hereditary elliptocytosis	288	2	1.47713e-07	4095.77
Primary familial polycythemia	90042	Polycythemia vera	729	19	7.32779e-47	1013.57
Acute liver failure	90062	Autoimmune hepatitis	2137	9	2.00058e-16	125.519
Pneumonia caused by Pseudomonas aeruginosa infection	90066	Aspergillosis	1163	12	1.64155e-23	192.056
Pneumonia caused by Pseudomonas aeruginosa infection	90066	Staphylococcal necrotizing pneumonia	36238	4	3.7841e-08	134.044
Discoid lupus erythematosus	90281	Immune thrombocytopenic purpura	3002	6	9.84631e-08	29.3374
Discoid lupus erythematosus	90281	Subacute cutaneous lupus erythematosus	163525	5	7.62789e-14	995.227
Discoid lupus erythematosus	90281	Systemic lupus erythematosus	536	92	8.43064e-221	1011.97
Localized scleroderma	90289	CREST syndrome	90290	10	8.27323e-26	818.07
Localized scleroderma	90289	Idiopathic/heritable pulmonary arterial hypertension	422	5	7.81014e-08	52.0057
Localized scleroderma	90289	Systemic sclerosis	90291	34	7.9035e-92	1763.92
CREST syndrome	90290	Idiopathic/heritable pulmonary arterial hypertension	422	15	4.49916e-27	146.72
CREST syndrome	90290	Localized scleroderma	90289	10	8.27323e-26	818.07
CREST syndrome	90290	Polymyositis	732	3	2.61644e-07	273.914
CREST syndrome	90290	Systemic lupus erythematosus	536	9	3.47696e-15	92.3815
CREST syndrome	90290	Systemic sclerosis	90291	58	2.65979e-169	4506.29
Systemic sclerosis	90291	CREST syndrome	90290	58	2.65979e-169	4506.29
Systemic sclerosis	90291	Dermatomyositis	221	4	2.77168e-08	147.304
Systemic sclerosis	90291	Idiopathic/heritable pulmonary arterial hypertension	422	29	9.44611e-48	112.84
Systemic sclerosis	90291	Localized scleroderma	90289	34	7.9035e-92	1763.92
Systemic sclerosis	90291	Primary biliary cholangitis	186	8	4.32778e-12	56.9296
Systemic sclerosis	90291	Systemic lupus erythematosus	536	17	2.03709e-25	69.8871
Renal agenesis, unilateral	93100	Renal agenesis	411709	15	7.24513e-44	2305.43
Renal agenesis, unilateral	93100	Renal hypoplasia, unilateral	97361	5	1.58287e-15	2356.59
Polymyalgia rheumatica	93569	Giant cell arteritis	397	96	1.75337e-123	55.1902
Polymyalgia rheumatica	93569	Sarcoidosis	797	17	8.32437e-08	5.21442
Acute adrenal insufficiency	95409	Addison disease	85138	45	2.08116e-131	3971.66
Cushing disease	96253	Nelson syndrome	199244	2	1.92998e-08	16383.1
Renal hypoplasia, unilateral	97361	Renal agenesis, unilateral	93100	5	1.58287e-15	2356.59
Chronic myelomonocytic leukemia	98823	Acute myelomonocytic leukemia	517	3	1.62476e-10	3600.58
Chronic myelomonocytic leukemia	98823	Chronic myeloid leukemia	521	11	2.87047e-27	704.242
Chronic myelomonocytic leukemia	98823	Refractory anemia with excess blasts	86839	3	1.49103e-08	735.475
Atypical chronic myeloid leukemia	98824	Chronic myeloid leukemia	521	3	2.62627e-09	1791.24
Classic Hodgkin lymphoma, nodular sclerosis type	98843	Follicular lymphoma	545	9	5.48045e-15	87.9175
Classic Hodgkin lymphoma, nodular sclerosis type	98843	Nodular lymphocyte predominant Hodgkin lymphoma	86893	5	2.95112e-14	1062.79
Classic Hodgkin lymphoma, mixed cellularity type	98844	Nodular lymphocyte predominant Hodgkin lymphoma	86893	3	2.82633e-10	2837.78
Hemophilia A	98878	Congenital factor XI deficiency	329	9	9.88897e-27	2214.69
Hemophilia A	98878	Hemophilia B	98879	4	6.85811e-12	1264.7
Hemophilia A	98878	Von Willebrand disease	903	14	4.95784e-34	634.929
Hemophilia B	98879	Congenital factor XI deficiency	329	4	1.04466e-13	3585.31
Hemophilia B	98879	Hemophilia A	98878	4	6.85811e-12	1264.7
Peripheral pulmonary stenosis	99084	Congenital pulmonary valve stenosis	3189	2	2.62313e-07	2956.63
Peripheral pulmonary stenosis	99084	Interatrial communication	1478	4	2.96112e-08	155.009
Congenital partial pulmonary venous return anomaly	99124	Interatrial communication	1478	5	1.68954e-12	643.733
Complex regional pain syndrome type 2	99994	Complex regional pain syndrome	83452	6	2.45229e-16	1027.92
Extramedullary soft tissue plasmacytoma	100022	Multiple myeloma	29073	59	1.95315e-145	1706.78
Extramedullary soft tissue plasmacytoma	100022	Plasmacytoma	86855	8	8.2951e-23	1419.95
Acute transverse myelitis	139417	Neuromyelitis optica	71211	4	9.04251e-12	1187.01
Congenital subglottic stenosis	141121	Granulomatosis with polyangiitis	900	4	2.49735e-13	6021.5
Subacute cutaneous lupus erythematosus	163525	Discoid lupus erythematosus	90281	5	7.62789e-14	995.227
Subacute cutaneous lupus erythematosus	163525	Systemic lupus erythematosus	536	7	1.07789e-16	523.594
Childhood disintegrative disorder	168782	Idiopathic achalasia	930	3	1.13143e-10	Inf
Nelson syndrome	199244	Cushing disease	96253	2	1.92998e-08	16383.1
Anal fistula	228113	Pyoderma gangrenosum	48104	5	2.5471e-07	42.4932
Drug-induced lupus erythematosus	231111	Systemic lupus erythematosus	536	7	3.69228e-18	1017.25
Sickle cell-hemoglobin C disease syndrome	251365	Sickle cell anemia	232	8	6.88335e-25	Inf
Malignant epithelial tumor of salivary glands	276145	Benign epithelial tumor of salivary glands	276148	7	3.38908e-10	47.4483
Benign epithelial tumor of salivary glands	276148	Malignant epithelial tumor of salivary glands	276145	7	3.38908e-10	47.4483
Renal agenesis	411709	Renal agenesis, unilateral	93100	15	7.24513e-44	2305.43
Plasma cell leukemia	454714	Multiple myeloma	29073	20	7.56892e-51	2045.29

## Sheet: S5. Comorbid Rare-Complex
Table S5: Complex diseases significantly comorbid with rare diseases (Bonferroni adjustment).
Rare Disease	Orpha	Complex Disease	#Individuals	P-value	Odds ratio
Multiple system atrophy	102	Hyperplasia of the Prostate	12	2.91791e-07	7.82658
Multiple system atrophy	102	Parkinsonism	32	4.04507e-62	334.962
Budd-Chiari syndrome	131	Deep Vein Thrombosis	22	1.03845e-42	Inf
Eosinophilic granulomatosis with polyangiitis	183	Asthma	56	5.09212e-51	54.3112
Primary biliary cholangitis	186	Acquired Hypothyroidism	53	5.06723e-18	4.7066
Primary biliary cholangitis	186	Deep Vein Thrombosis	18	1.0727e-07	4.89922
Primary biliary cholangitis	186	Depression	34	5.21399e-08	3.09797
Primary biliary cholangitis	186	Diabetes Mellitus Type 2	41	1.28876e-06	2.45091
Primary biliary cholangitis	186	Eczema	15	6.46305e-07	5.13117
Primary biliary cholangitis	186	Osteoarthritis	70	6.81318e-08	2.20278
Primary biliary cholangitis	186	Rheumatoid Arthritis	23	1.74895e-14	8.99794
Nephrogenic diabetes insipidus	223	Bipolar Disorder	9	2.17146e-18	286.329
Nephrogenic diabetes insipidus	223	Depression	10	8.1946e-10	25.3127
Nephrogenic diabetes insipidus	223	Diabetes Insipidus	7	6.32842e-21	2014.74
Sickle cell anemia	232	Asthma	67	7.4797e-07	2.02777
Sickle cell anemia	232	Diabetes Mellitus Type 1	18	1.59722e-07	4.72451
Sickle cell anemia	232	Diabetes Mellitus Type 2	94	7.94211e-25	3.92118
Sickle cell anemia	232	Lupus	8	1.13022e-07	15.025
Sickle cell anemia	232	Sarcoidosis	9	2.05047e-07	11.2458
Giant cell arteritis	397	Acquired Hypothyroidism	66	8.81021e-14	3.06068
Giant cell arteritis	397	Asthma	90	6.6289e-12	2.4019
Giant cell arteritis	397	Cataract	62	3.6902e-18	4.01365
Giant cell arteritis	397	Deep Vein Thrombosis	24	2.6162e-07	3.57122
Giant cell arteritis	397	Depression	60	1.40633e-12	3.03027
Giant cell arteritis	397	Diabetes Mellitus Type 2	81	8.84295e-14	2.73073
Giant cell arteritis	397	Glaucoma	20	1.46469e-07	4.29998
Giant cell arteritis	397	Osteoarthritis	178	1.0462e-36	3.53553
Giant cell arteritis	397	Rheumatoid Arthritis	32	2.5764e-16	6.83651
Huntington disease	399	Depression	10	4.39869e-08	14.0647
Idiopathic/heritable pulmonary arterial hypertension	422	Acquired Hypothyroidism	82	5.60718e-19	3.38229
Idiopathic/heritable pulmonary arterial hypertension	422	Acute Myocardial Infarction	49	5.06e-19	5.15678
Idiopathic/heritable pulmonary arterial hypertension	422	Anxiety	42	2.02582e-12	3.82096
Idiopathic/heritable pulmonary arterial hypertension	422	Asthma	107	2.44718e-15	2.5296
Idiopathic/heritable pulmonary arterial hypertension	422	Cataract	52	2.06818e-10	2.86001
Idiopathic/heritable pulmonary arterial hypertension	422	Cerebral Infarction	31	1.49475e-12	5.06021
Idiopathic/heritable pulmonary arterial hypertension	422	Deep Vein Thrombosis	41	3.60481e-17	5.49504
Idiopathic/heritable pulmonary arterial hypertension	422	Depression	58	2.31026e-09	2.52583
Idiopathic/heritable pulmonary arterial hypertension	422	Diabetes Mellitus Type 1	37	6.52421e-20	7.52242
Idiopathic/heritable pulmonary arterial hypertension	422	Diabetes Mellitus Type 2	155	2.17406e-52	5.19512
Idiopathic/heritable pulmonary arterial hypertension	422	Emphysema	47	1.16745e-36	14.5012
Idiopathic/heritable pulmonary arterial hypertension	422	Epilepsy	25	1.91508e-08	3.98724
Idiopathic/heritable pulmonary arterial hypertension	422	Gout	38	9.16621e-24	9.50508
Idiopathic/heritable pulmonary arterial hypertension	422	Lung Cancer	25	5.60122e-12	6.00641
Idiopathic/heritable pulmonary arterial hypertension	422	Lupus	10	5.10804e-09	14.2081
Idiopathic/heritable pulmonary arterial hypertension	422	Osteoarthritis	134	1.51869e-11	2.01776
Idiopathic/heritable pulmonary arterial hypertension	422	Pulmonary Embolism and Infarction	82	6.94466e-60	13.7078
Idiopathic/heritable pulmonary arterial hypertension	422	Rheumatoid Arthritis	20	1.74662e-06	3.64251
Idiopathic/heritable pulmonary arterial hypertension	422	Sarcoidosis	11	2.09652e-08	10.3809
Chronic myeloid leukemia	521	Eczema	12	1.62952e-06	6.06269
Lichen planopilaris	525	Liche	15	1.09284e-42	Inf
Systemic lupus erythematosus	536	Acquired Hypothyroidism	105	1.10881e-37	5.27203
Systemic lupus erythematosus	536	Anxiety	33	7.39779e-09	3.37797
Systemic lupus erythematosus	536	Asthma	110	8.59964e-21	3.0538
Systemic lupus erythematosus	536	Cataract	42	1.51778e-07	2.60072
Systemic lupus erythematosus	536	Deep Vein Thrombosis	43	9.78686e-21	6.62819
Systemic lupus erythematosus	536	Depression	90	2.81971e-30	4.82151
Systemic lupus erythematosus	536	Eczema	25	7.73941e-10	4.71949
Systemic lupus erythematosus	536	Epilepsy	26	3.31515e-10	4.74183
Systemic lupus erythematosus	536	Lupus	564	0	Inf
Systemic lupus erythematosus	536	Migraine	30	5.64628e-15	6.56972
Systemic lupus erythematosus	536	Osteoarthritis	152	2.93354e-23	2.81242
Systemic lupus erythematosus	536	Pulmonary Embolism and Infarction	31	3.51064e-13	5.37692
Systemic lupus erythematosus	536	Rheumatoid Arthritis	72	1.56011e-58	16.7249
Burkitt lymphoma	543	Burkitts Lymphoma	36	2.15207e-164	Inf
Burkitt lymphoma	543	Lymphosarcoma/Reticulorsarcoma	9	1.38605e-17	191.962
Follicular lymphoma	545	Deep Vein Thrombosis	31	2.12435e-10	4.11979
Follicular lymphoma	545	Eczema	25	7.9833e-09	4.17692
Follicular lymphoma	545	Lymphosarcoma/Reticulorsarcoma	119	5.67604e-201	151.393
Follicular lymphoma	545	Pulmonary Embolism and Infarction	29	1.55428e-10	4.42863
Legionellosis	549	Diabetes Mellitus Type 2	18	3.41776e-07	4.94061
Cystic fibrosis	586	Asthma	11	5.80334e-07	9.88639
Cystic fibrosis	586	Diabetes Mellitus Type 2	10	6.4443e-07	10.7944
Myasthenia gravis	589	Acquired Hypothyroidism	32	1.0282e-07	3.1421
Myasthenia gravis	589	Depression	28	1.48077e-06	2.97937
Myasthenia gravis	589	Diabetes Mellitus Type 2	50	2.30292e-13	3.75139
Myasthenia gravis	589	Osteoarthritis	61	2.30311e-07	2.26598
Alopecia totalis	700	Alopecia Areata	7	7.87199e-30	Inf
Alopecia universalis	701	Alopecia Areata	5	1.88163e-21	Inf
Bullous pemphigoid	703	Eczema	10	1.27188e-10	23.0898
Bullous pemphigoid	703	Gout	7	7.82686e-08	22.2364
Polycythemia vera	729	Acute Myocardial Infarction	27	4.24126e-07	3.19667
Polycythemia vera	729	Cerebral Infarction	25	7.81339e-10	4.71915
Polycythemia vera	729	Deep Vein Thrombosis	46	1.1013e-23	7.32031
Polycythemia vera	729	Diabetes Mellitus Type 2	84	1.20741e-15	2.91699
Polycythemia vera	729	Emphysema	21	1.08961e-11	7.18168
Polycythemia vera	729	Gout	24	1.13715e-12	6.8275
Polycythemia vera	729	Hyperplasia of the Prostate	58	1.8343e-14	3.45871
Polycythemia vera	729	Pulmonary Embolism and Infarction	34	9.23494e-16	6.08247
Autosomal dominant polycystic kidney disease	730	Cataract	21	1.59717e-06	3.62715
Autosomal dominant polycystic kidney disease	730	Deep Vein Thrombosis	21	3.04487e-13	8.994
Autosomal dominant polycystic kidney disease	730	Gout	19	5.05075e-16	15.0619
Polymyositis	732	Diabetes Mellitus Type 2	15	2.00316e-06	5.16795
Polymyositis	732	Rheumatoid Arthritis	7	1.31771e-06	14.3484
Sarcoidosis	797	Acquired Hypothyroidism	81	1.60619e-11	2.40748
Sarcoidosis	797	Asthma	162	2.73136e-28	2.94901
Sarcoidosis	797	Bronchitis	13	9.00176e-07	5.75472
Sarcoidosis	797	Cataract	70	1.26678e-13	2.88611
Sarcoidosis	797	Deep Vein Thrombosis	30	6.06941e-07	2.9124
Sarcoidosis	797	Depression	66	1.29495e-07	2.12023
Sarcoidosis	797	Diabetes Mellitus Type 2	146	3.72138e-31	3.34487
Sarcoidosis	797	Eczema	26	6.34342e-07	3.19005
Sarcoidosis	797	Emphysema	20	1.20436e-07	4.33668
Sarcoidosis	797	Non-Specific Endophthalmitis	5	2.27351e-08	68.5253
Sarcoidosis	797	Osteoarthritis	166	4.82667e-11	1.83592
Sarcoidosis	797	Pulmonary Embolism and Infarction	30	3.25292e-08	3.3587
Sarcoidosis	797	Sarcoidosis	855	0	Inf
Tuberous sclerosis complex	805	Epilepsy	6	9.44373e-10	97.8326
Primary myelofibrosis	824	Gout	9	2.83648e-08	14.7773
Primary myelofibrosis	824	Hyperplasia of the Prostate	17	3.12057e-08	6.01206
Adult-onset Still disease	829	Rheumatoid Arthritis	14	1.25668e-23	175.934
Turner syndrome	881	Acquired Hypothyroidism	16	4.70823e-13	17.5003
Granulomatosis with polyangiitis	900	Acute Glomerulonephritis	3	3.60011e-07	249.228
Granulomatosis with polyangiitis	900	Rheumatoid Arthritis	17	9.76185e-13	11.6356
Acromegaly	963	Acquired Hypothyroidism	25	3.38314e-10	5.2695
Acromegaly	963	Addisons Disease	4	1.00597e-06	57.852
Acromegaly	963	Diabetes Insipidus	4	6.04599e-08	118.855
Acromegaly	963	Diabetes Mellitus Type 2	31	3.21715e-11	4.87568
Acromegaly	963	Osteoarthritis	46	4.77347e-12	3.98002
Early-onset autosomal dominant Alzheimer disease	1020	Alzheimers Disease	95	2.45143e-262	Inf
Early-onset autosomal dominant Alzheimer disease	1020	Anxiety	12	1.68067e-07	7.84803
Early-onset autosomal dominant Alzheimer disease	1020	Depression	22	7.92235e-12	7.63053
Early-onset autosomal dominant Alzheimer disease	1020	Epilepsy	10	5.20874e-08	11.518
Aspergillosis	1163	Addisons Disease	6	6.50255e-09	46.8259
Aspergillosis	1163	Asthma	141	2.09997e-91	16.4797
Aspergillosis	1163	Bronchitis	11	1.34418e-10	17.2244
Aspergillosis	1163	Depression	31	9.14093e-09	3.60194
Aspergillosis	1163	Eczema	15	3.55766e-08	6.5132
Aspergillosis	1163	Emphysema	30	2.32161e-30	24.9395
Aspergillosis	1163	Gout	11	1.22146e-06	6.9058
Aspergillosis	1163	Lung Cancer	17	2.48954e-12	10.8111
Aspergillosis	1163	Pulmonary Embolism and Infarction	18	3.85718e-10	7.19117
Interatrial communication	1478	Acquired Hypothyroidism	57	3.66526e-07	2.19459
Interatrial communication	1478	Asthma	95	4.30151e-10	2.14068
Interatrial communication	1478	Cerebral Infarction	106	5.27988e-91	19.5314
Interatrial communication	1478	Deep Vein Thrombosis	32	1.0796e-10	4.12333
Interatrial communication	1478	Epilepsy	26	7.07631e-09	4.06178
Interatrial communication	1478	Migraine	53	4.85093e-34	10.3666
Dermatitis herpetiformis	1656	Celiac Disease	32	2.87407e-63	464.193
Dermatitis herpetiformis	1656	Dermatitis Herpetiformis	46	3.10903e-205	Inf
Familial dysautonomia	1764	Parkinsonism	3	5.69762e-07	384.502
Narcolepsy type 1	2073	Diabetes Insipidus	3	1.00222e-06	171.625
Autoimmune hepatitis	2137	Acquired Hypothyroidism	43	4.73618e-16	5.12229
Autoimmune hepatitis	2137	Lupus	14	5.10009e-20	56.9015
Autoimmune hepatitis	2137	Osteoarthritis	57	6.81766e-08	2.42476
Autoimmune hepatitis	2137	Rheumatoid Arthritis	12	1.64221e-06	6.04243
Kawasaki disease	2331	Kawasaki Disease	3	4.73117e-17	Inf
Legg-Calv√©-Perthes disease	2380	Osteoarthritis	43	9.23871e-27	18.1904
Meningioma	2495	Acquired Hypothyroidism	32	2.16335e-08	3.38838
Meningioma	2495	Anxiety	20	4.25707e-08	4.74384
Meningioma	2495	Benign Brain Neoplasm	17	1.90966e-36	336.849
Meningioma	2495	Cerebral Infarction	13	1.85257e-06	5.46025
Meningioma	2495	Deep Vein Thrombosis	16	1.25455e-07	5.49471
Meningioma	2495	Depression	38	4.24382e-13	4.56344
Meningioma	2495	Diabetes Insipidus	4	7.18824e-07	62.9415
Meningioma	2495	Diabetes Mellitus Type 2	41	1.98636e-09	3.19366
Meningioma	2495	Epilepsy	49	5.57088e-47	24.1567
Meningioma	2495	Malignant Brain Neoplasm	6	1.87504e-06	17.4881
Meningioma	2495	Osteoarthritis	56	1.32751e-06	2.20934
Meningioma	2495	Pulmonary Embolism and Infarction	15	1.20774e-07	5.91127
Osteochondritis dissecans	2764	Osteoarthritis	28	5.57612e-09	4.63431
Pityriasis rubra pilaris	2897	Psoriasis	5	8.98676e-09	108.998
Postpoliomyelitis syndrome	2942	Osteoarthritis	15	7.57507e-07	6.71635
Immune thrombocytopenic purpura	3002	Acquired Hypothyroidism	67	9.0617e-14	3.02776
Immune thrombocytopenic purpura	3002	Deep Vein Thrombosis	36	6.08683e-15	5.34839
Immune thrombocytopenic purpura	3002	Depression	47	1.65093e-06	2.25097
Immune thrombocytopenic purpura	3002	Diabetes Mellitus Type 2	91	8.30436e-18	3.0434
Immune thrombocytopenic purpura	3002	Lupus	10	1.885e-09	15.8192
Immune thrombocytopenic purpura	3002	Osteoarthritis	112	5.16196e-08	1.83858
Immune thrombocytopenic purpura	3002	Rheumatoid Arthritis	21	8.06357e-08	4.27378
Essential thrombocythemia	3318	Acquired Hypothyroidism	34	5.17954e-07	2.79003
Essential thrombocythemia	3318	Cerebral Infarction	15	9.41284e-07	4.97309
Essential thrombocythemia	3318	Deep Vein Thrombosis	29	1.1391e-16	8.15731
Multiple myeloma	29073	Anxiety	44	1.44041e-09	2.95083
Multiple myeloma	29073	Cerebral Infarction	26	9.84651e-07	3.11276
Multiple myeloma	29073	Deep Vein Thrombosis	72	2.12423e-36	7.41667
Multiple myeloma	29073	Depression	64	5.7832e-07	2.05057
Multiple myeloma	29073	Diabetes Mellitus Type 2	100	6.19577e-11	2.14776
Multiple myeloma	29073	Eczema	55	2.44476e-27	7.03374
Multiple myeloma	29073	Gout	21	5.55411e-07	3.7697
Multiple myeloma	29073	Hyperplasia of the Prostate	76	1.78232e-14	2.86964
Multiple myeloma	29073	Lymphosarcoma/Reticulorsarcoma	11	5.10529e-07	7.48348
Multiple myeloma	29073	Osteoarthritis	153	7.70072e-08	1.66039
Multiple myeloma	29073	Pulmonary Embolism and Infarction	42	1.29542e-15	4.78235
Multiple myeloma	29073	Unspecified Viral Infection (Common Cold)	36	1.46908e-21	8.75348
Reactive arthritis	29207	Rheumatoid Arthritis	6	1.60618e-06	19.3191
Waldenstr√∂m macroglobulinemia	33226	Eczema	9	1.42834e-06	9.13594
Waldenstr√∂m macroglobulinemia	33226	Lymphosarcoma/Reticulorsarcoma	12	2.16193e-18	71.2082
Staphylococcal necrotizing pneumonia	36238	Asthma	25	4.17795e-07	3.65838
Staphylococcal necrotizing pneumonia	36238	Deep Vein Thrombosis	10	1.38038e-06	7.91608
Staphylococcal necrotizing pneumonia	36238	Depression	22	2.03301e-10	6.26058
Staphylococcal necrotizing pneumonia	36238	Diabetes Mellitus Type 2	24	2.09634e-08	4.4681
Staphylococcal necrotizing pneumonia	36238	Emphysema	9	1.43969e-08	15.9351
Staphylococcal necrotizing pneumonia	36238	Hyperplasia of the Prostate	16	8.08004e-07	4.9431
Interstitial cystitis	37202	Anxiety	23	3.41848e-07	3.66391
Interstitial cystitis	37202	Asthma	54	9.76989e-07	2.19279
Interstitial cystitis	37202	Bladder Cancer	23	1.15611e-16	11.4228
Interstitial cystitis	37202	Depression	44	2.25443e-11	3.48448
Interstitial cystitis	37202	Migraine	18	4.35866e-09	6.06879
Interstitial cystitis	37202	Osteoarthritis	77	1.84577e-07	2.0432
Cerebral arteriovenous malformation	46724	Epilepsy	44	6.87506e-51	41.2979
Cerebral arteriovenous malformation	46724	Migraine	11	8.06363e-08	9.28777
Felty syndrome	47612	Rheumatoid Arthritis	12	2.1468e-25	Inf
Pyoderma gangrenosum	48104	Crohns Disease	10	4.16126e-15	70.323
Pyoderma gangrenosum	48104	Diabetes Mellitus Type 2	12	1.80412e-06	6.93915
Pleural mesothelioma	50251	Anxiety	22	1.1317e-08	4.68672
Pleural mesothelioma	50251	Hyperplasia of the Prostate	37	8.15853e-13	4.52959
Pleural mesothelioma	50251	Lung Cancer	34	1.32567e-31	20.7505
Pleural mesothelioma	50251	Pulmonary Embolism and Infarction	21	5.63932e-12	7.57329
Mantle cell lymphoma	52416	Lymphosarcoma/Reticulorsarcoma	7	2.21637e-10	51.3051
Craniopharyngioma	54595	Acquired Hypothyroidism	11	1.09947e-07	10.525
Craniopharyngioma	54595	Addisons Disease	4	4.27813e-09	242.894
Craniopharyngioma	54595	Diabetes Insipidus	12	6.4779e-35	2012.68
Pneumococcal meningitis	55655	Epilepsy	9	1.61208e-08	16.3151
Classic hairy cell leukemia	58017	Eczema	10	1.41716e-08	13.3562
Pigmented villonodular synovitis	66627	Osteoarthritis	34	1.2147e-12	5.88354
B-cell chronic lymphocytic leukemia	67038	Deep Vein Thrombosis	30	4.06863e-08	3.32861
B-cell chronic lymphocytic leukemia	67038	Diabetes Mellitus Type 2	105	2.25537e-16	2.63263
B-cell chronic lymphocytic leukemia	67038	Eczema	37	3.3039e-15	5.27736
B-cell chronic lymphocytic leukemia	67038	Emphysema	21	2.91068e-09	5.20498
B-cell chronic lymphocytic leukemia	67038	Hyperplasia of the Prostate	83	2.79811e-21	3.65144
B-cell chronic lymphocytic leukemia	67038	Lymphosarcoma/Reticulorsarcoma	27	2.16894e-26	21.79
B-cell chronic lymphocytic leukemia	67038	Prostate Cancer	34	6.13714e-07	2.70681
B-cell chronic lymphocytic leukemia	67038	Pulmonary Embolism and Infarction	36	2.79662e-13	4.64991
B-cell chronic lymphocytic leukemia	67038	Unspecified Viral Infection (Common Cold)	17	5.0319e-07	4.57209
Radiation proctitis	70475	Bladder Cancer	16	1.28893e-07	5.40564
Radiation proctitis	70475	Colorectal Cancer	55	1.06306e-32	9.29626
Radiation proctitis	70475	Diabetes Mellitus Type 2	65	7.69819e-09	2.3359
Radiation proctitis	70475	Gout	18	2.2074e-08	5.41062
Radiation proctitis	70475	Hyperplasia of the Prostate	66	1.37794e-20	4.31435
Radiation proctitis	70475	Osteoarthritis	110	3.56097e-10	2.06394
Radiation proctitis	70475	Prostate Cancer	351	0	125.914
Radiation proctitis	70475	Uterine Cancer	16	8.60472e-11	9.20562
Cholangiocarcinoma	70567	Deep Vein Thrombosis	34	2.16601e-23	11.3642
Cholangiocarcinoma	70567	Diabetes Mellitus Type 1	14	8.62302e-08	6.56817
Cholangiocarcinoma	70567	Diabetes Mellitus Type 2	55	8.23283e-16	4.07111
Cholangiocarcinoma	70567	Pulmonary Embolism and Infarction	34	2.66038e-25	13.1099
Pemphigus erythematosus	79480	Cataract	6	1.79679e-06	24.2097
Complex regional pain syndrome	83452	Acquired Hypothyroidism	30	5.08433e-08	3.41227
Complex regional pain syndrome	83452	Asthma	51	1.62379e-12	3.54777
Complex regional pain syndrome	83452	Depression	36	1.03953e-12	4.65383
Complex regional pain syndrome	83452	Diabetes Mellitus Type 1	13	8.52888e-08	7.24078
Complex regional pain syndrome	83452	Diabetes Mellitus Type 2	34	7.58942e-07	2.78157
Complex regional pain syndrome	83452	Osteoarthritis	81	1.56457e-20	4.0871
Solitary bone cyst	83468	Osteoarthritis	26	6.27394e-12	7.91764
Addison disease	85138	Acquired Hypothyroidism	93	4.4525e-63	14.3805
Addison disease	85138	Addisons Disease	242	0	Inf
Addison disease	85138	Asthma	62	2.85715e-18	4.3384
Addison disease	85138	Celiac Disease	13	4.00019e-10	11.4937
Addison disease	85138	Cushings Syndrome	7	3.32131e-13	131.032
Addison disease	85138	Depression	28	2.18066e-07	3.31366
Addison disease	85138	Diabetes Insipidus	7	6.86763e-13	117.739
Addison disease	85138	Diabetes Mellitus Type 1	22	1.77526e-16	12.2229
Addison disease	85138	Diabetes Mellitus Type 2	41	8.31025e-10	3.30493
Addison disease	85138	Epilepsy	14	2.53288e-07	6.01433
Addison disease	85138	Osteoarthritis	59	2.93387e-08	2.45501
Addison disease	85138	Unspecified Viral Infection (Common Cold)	10	5.88046e-07	8.50549
Systemic-onset juvenile idiopathic arthritis	85414	Rheumatoid Arthritis	6	3.45407e-09	67.6102
Chronic myeloproliferative disease, unclassifiable	86830	Deep Vein Thrombosis	30	1.64116e-21	12.0903
Chronic myeloproliferative disease, unclassifiable	86830	Gout	13	7.15671e-09	8.99982
Chronic myeloproliferative disease, unclassifiable	86830	Pulmonary Embolism and Infarction	17	7.81146e-10	7.39869
Enteropathy-associated T-cell lymphoma	86880	Celiac Disease	4	8.82823e-09	402.314
Nodular lymphocyte predominant Hodgkin lymphoma	86893	Lymphosarcoma/Reticulorsarcoma	6	2.05497e-11	137.22
Non-syndromic genetic deafness	87884	Acquired Hypothyroidism	43	9.79285e-09	2.85632
Non-syndromic genetic deafness	87884	Asthma	65	6.5113e-10	2.52618
Non-syndromic genetic deafness	87884	Cataract	35	1.36055e-08	3.19537
Non-syndromic genetic deafness	87884	Depression	55	9.5211e-17	4.17536
Non-syndromic genetic deafness	87884	Diabetes Mellitus Type 2	72	3.73292e-18	3.68299
Non-syndromic genetic deafness	87884	Eczema	17	4.5371e-07	4.64376
Non-syndromic genetic deafness	87884	Epilepsy	21	1.00125e-09	5.59558
Non-syndromic genetic deafness	87884	Hyperplasia of the Prostate	36	4.13991e-08	2.99507
Non-syndromic genetic deafness	87884	Osteoarthritis	103	1.1167e-15	2.74386
Acute liver failure	90062	Acquired Hypothyroidism	23	5.68406e-07	3.66888
Acute liver failure	90062	Deep Vein Thrombosis	13	2.09443e-07	6.75155
Acute liver failure	90062	Diabetes Mellitus Type 2	37	1.72844e-12	4.61149
Acute liver failure	90062	Eczema	13	1.41076e-08	8.57506
Pneumonia caused by Pseudomonas aeruginosa infection	90066	Asthma	54	1.2392e-24	7.5568
Pneumonia caused by Pseudomonas aeruginosa infection	90066	Bronchitis	8	7.46148e-09	21.8773
Pneumonia caused by Pseudomonas aeruginosa infection	90066	Deep Vein Thrombosis	16	4.56749e-11	10.0046
Pneumonia caused by Pseudomonas aeruginosa infection	90066	Depression	27	7.45309e-12	5.84501
Pneumonia caused by Pseudomonas aeruginosa infection	90066	Diabetes Mellitus Type 2	37	1.27439e-14	5.60331
Pneumonia caused by Pseudomonas aeruginosa infection	90066	Emphysema	28	1.53315e-34	43.8663
Pneumonia caused by Pseudomonas aeruginosa infection	90066	Lung Cancer	11	5.47677e-09	12.1818
Pneumonia caused by Pseudomonas aeruginosa infection	90066	Pulmonary Embolism and Infarction	14	7.254e-10	9.93364
Cocaine intoxication	90068	Depression	8	2.20757e-08	28.9256
Discoid lupus erythematosus	90281	Acquired Hypothyroidism	28	4.96723e-09	4.0718
Discoid lupus erythematosus	90281	Asthma	37	2.85344e-08	3.12569
Discoid lupus erythematosus	90281	Deep Vein Thrombosis	14	1.09776e-07	6.51078
Discoid lupus erythematosus	90281	Depression	30	2.83067e-11	4.87098
Discoid lupus erythematosus	90281	Lupus	93	2.34342e-223	1022.84
Discoid lupus erythematosus	90281	Migraine	15	1.08303e-10	10.229
Discoid lupus erythematosus	90281	Osteoarthritis	47	2.29886e-07	2.57455
Discoid lupus erythematosus	90281	Rheumatoid Arthritis	18	1.14972e-13	12.1027
CREST syndrome	90290	Acquired Hypothyroidism	19	1.85845e-08	5.5952
CREST syndrome	90290	Lupus	9	3.82337e-15	91.3973
CREST syndrome	90290	Rheumatoid Arthritis	10	1.74388e-08	12.9622
Systemic sclerosis	90291	Acquired Hypothyroidism	49	3.12485e-20	5.89968
Systemic sclerosis	90291	Depression	31	3.77691e-09	3.75673
Systemic sclerosis	90291	Eczema	15	2.18641e-08	6.77386
Systemic sclerosis	90291	Lupus	17	2.43876e-25	69.1406
Systemic sclerosis	90291	Rheumatoid Arthritis	29	7.8944e-24	15.5641
Early-onset non-syndromic cataract	91492	Cataract	18	1.05007e-10	8.42701
Polymyalgia rheumatica	93569	Acquired Hypothyroidism	300	6.44291e-83	4.19129
Polymyalgia rheumatica	93569	Acute Myocardial Infarction	74	4.01103e-11	2.44079
Polymyalgia rheumatica	93569	Anxiety	99	5.39494e-19	2.90327
Polymyalgia rheumatica	93569	Asthma	333	1.42758e-45	2.58719
Polymyalgia rheumatica	93569	Cataract	215	2.03786e-58	4.01642
Polymyalgia rheumatica	93569	Cerebral Infarction	63	3.14593e-15	3.3118
Polymyalgia rheumatica	93569	Deep Vein Thrombosis	67	4.07128e-13	2.84412
Polymyalgia rheumatica	93569	Depression	229	9.33882e-50	3.37354
Polymyalgia rheumatica	93569	Diabetes Mellitus Type 2	293	1.44643e-48	2.86197
Polymyalgia rheumatica	93569	Eczema	47	4.74953e-08	2.50301
Polymyalgia rheumatica	93569	Emphysema	43	8.59333e-14	4.08428
Polymyalgia rheumatica	93569	Glaucoma	49	8.34014e-11	2.99844
Polymyalgia rheumatica	93569	Hyperplasia of the Prostate	141	4.24541e-17	2.28304
Polymyalgia rheumatica	93569	Migraine	44	1.65568e-08	2.68545
Polymyalgia rheumatica	93569	Osteoarthritis	772	2.75883e-218	4.99419
Polymyalgia rheumatica	93569	Psoriasis	39	2.25241e-09	3.11483
Polymyalgia rheumatica	93569	Pulmonary Embolism and Infarction	69	5.88142e-17	3.38581
Polymyalgia rheumatica	93569	Rheumatoid Arthritis	150	3.27087e-88	9.61467
Polymyalgia rheumatica	93569	Sarcoidosis	17	8.32437e-08	5.21442
Polymyalgia rheumatica	93569	Unspecified Viral Infection (Common Cold)	32	1.66307e-08	3.29093
Neuroleptic malignant syndrome	94093	Depression	6	1.1823e-06	30.3486
Neuroleptic malignant syndrome	94093	Schizophrenia	3	8.77391e-07	214.247
Acute adrenal insufficiency	95409	Acquired Hypothyroidism	27	9.6296e-19	13.2003
Acute adrenal insufficiency	95409	Addisons Disease	74	2.39888e-247	Inf
Acute adrenal insufficiency	95409	Asthma	26	6.82268e-12	6.81753
Acute adrenal insufficiency	95409	Cushings Syndrome	8	1.32922e-19	536.946
Acute adrenal insufficiency	95409	Diabetes Insipidus	8	3.07358e-19	476.811
Acute adrenal insufficiency	95409	Diabetes Mellitus Type 2	19	3.22424e-08	5.59503
Acute adrenal insufficiency	95409	Rheumatoid Arthritis	8	3.23662e-07	13.6587
Acute adrenal insufficiency	95409	Unspecified Viral Infection (Common Cold)	7	1.12705e-07	20.5882
Cushing disease	96253	Acquired Hypothyroidism	13	4.21001e-11	18.66
Cushing disease	96253	Addisons Disease	3	5.61247e-07	216.209
Cushing disease	96253	Cushings Syndrome	29	3.04071e-107	Inf
Cushing disease	96253	Diabetes Insipidus	6	1.51882e-16	1006.83
Cardiogenic shock	97292	Acute Myocardial Infarction	79	1.00384e-95	58.7589
Cardiogenic shock	97292	Diabetes Mellitus Type 1	11	1.2906e-07	8.82269
Cardiogenic shock	97292	Diabetes Mellitus Type 2	37	7.91754e-13	4.75792
Classic Hodgkin lymphoma, nodular sclerosis type	98843	Lymphosarcoma/Reticulorsarcoma	5	6.8035e-07	33.1939
Multiple system atrophy, parkinsonian type	98933	Parkinsonism	7	9.78953e-15	362.128
Alpha-heavy chain disease	100025	Lymphosarcoma/Reticulorsarcoma	3	5.41032e-09	Inf
Carcinoid syndrome	100093	Colorectal Cancer	17	1.03946e-18	31.3696
Undetermined colitis	103920	Crohns Disease	36	5.20808e-47	54.0376
Vulvar intraepithelial neoplasia	137583	Depression	21	2.6377e-07	4.15431
Low-flow priapism	140949	Prostate Cancer	7	1.29877e-06	15.3672
Subacute cutaneous lupus erythematosus	163525	Lupus	7	1.16108e-16	519.774
Pustulosis palmaris et plantaris	163927	Psoriasis	27	8.83994e-60	Inf
Malignant tumor of fallopian tubes	180242	Depression	14	4.08067e-07	6.21868
Nelson syndrome	199244	Addisons Disease	2	1.73801e-06	1797.13
Nelson syndrome	199244	Cushings Syndrome	4	3.20003e-15	Inf
Nelson syndrome	199244	Diabetes Insipidus	2	4.2348e-07	4094.91
Endophthalmitis	199323	Cataract	50	1.37216e-34	13.265
Endophthalmitis	199323	Diabetes Mellitus Type 2	35	8.45147e-11	4.13916
Endophthalmitis	199323	Glaucoma	27	9.59311e-26	21.7574
Endophthalmitis	199323	Hypotony of the Eye	4	1.61971e-09	304.534
Endophthalmitis	199323	Non-Specific Endophthalmitis	48	3.17287e-170	Inf
Endophthalmitis	199323	Osteoarthritis	44	4.90588e-07	2.61727
Endophthalmitis	199323	Purulent Endophthalmitis	129	0	Inf
Endophthalmitis	199323	Sarcoidosis	6	6.1817e-07	21.348
Atypical autism	199627	Autism	2	2.35262e-07	5610.66
Trigeminal neuralgia	221091	Acquired Hypothyroidism	62	5.47017e-11	2.72088
Trigeminal neuralgia	221091	Anxiety	37	1.17948e-10	3.66511
Trigeminal neuralgia	221091	Asthma	97	8.86026e-14	2.49899
Trigeminal neuralgia	221091	Depression	61	2.70627e-12	2.94583
Trigeminal neuralgia	221091	Migraine	24	5.68671e-10	4.98603
Trigeminal neuralgia	221091	Osteoarthritis	133	4.31764e-14	2.2372
Anal fistula	228113	Asthma	200	6.66269e-11	1.6933
Anal fistula	228113	Colorectal Cancer	52	2.25305e-08	2.46834
Anal fistula	228113	Crohns Disease	113	6.33423e-89	15.765
Anal fistula	228113	Depression	142	8.19743e-18	2.33216
Anal fistula	228113	Diabetes Mellitus Type 2	213	1.22036e-25	2.34574
Anal fistula	228113	Eczema	43	3.06685e-08	2.66204
Anal fistula	228113	Gout	31	7.97828e-07	2.80287
Drug-induced lupus erythematosus	231111	Lupus	13	4.49541e-39	Inf
Idiopathic intracranial hypertension	238624	Acquired Hypothyroidism	21	1.49713e-07	4.34579
Idiopathic intracranial hypertension	238624	Diabetes Mellitus Type 2	28	2.30643e-09	4.36116
Idiopathic intracranial hypertension	238624	Malignant Brain Neoplasm	5	1.52312e-06	27.8574
Idiopathic intracranial hypertension	238624	Migraine	13	1.55976e-10	12.7347
Classic progressive supranuclear palsy syndrome	240071	Depression	11	1.17081e-06	7.7361
Classic progressive supranuclear palsy syndrome	240071	Parkinsonism	23	3.9568e-43	249.7
Generalized pustular psoriasis	247353	Eczema	6	6.32198e-07	23.3979
Generalized pustular psoriasis	247353	Psoriasis	32	1.00003e-70	Inf
Drug or radiation exposure-related interstitial lung disease	264978	Rheumatoid Arthritis	10	1.29916e-14	70.4913
Preeclampsia	275555	Hyperplasia of the Prostate	0	1.0127e-06	0
Preeclampsia	275555	Osteoarthritis	16	1.00185e-08	0.295355
Normal pressure hydrocephalus	314928	Anxiety	11	2.93444e-07	8.40866
Normal pressure hydrocephalus	314928	Epilepsy	10	1.24242e-08	13.5928
Testicular agenesis	325124	Hyperplasia of the Prostate	5	2.00716e-06	48.8851
Pulmonary non-tuberculous mycobacterial infection	411703	Emphysema	9	1.41162e-12	50.8688

## Sheet: S7 Signif. Genes (FDR<=0.05)
Table S7: Significant gene-level associations (FDR<=0.05).
Disease	Orpha	Gene(s)	Known?	P-value	#Markers	Marker(s)
Essential thrombocythemia	3318	JAK2	Known	1.78276e-32	2	9:5073770_G/T;9:5126343_G/A
Immune thrombocytopenic purpura	3002	JAK2	Novel	1.24491e-13	2	9:5065003_C/G;9:5073770_G/T
Essential thrombocythemia	3318	TRIOBP	Novel	1.09808e-09	2	22:37723688_C/T;22:37725750_T/C
Giant cell arteritis	397	CCDC88A	Novel	6.32444e-09	2	2:55334533_A/G;2:55344444_C/T
Systemic sclerosis	90291	FCGBP	Novel	6.65073e-09	3	19:39893459_G/A;19:39895877_C/T;19:39918362_C/T
Interstitial cystitis	37202	MUC4	Novel	2.84394e-08	18	3:195779671_G/T;3:195779821_C/T;3:195780380_G/T;3:195780391_T/G;3:195781820_T/C;3:195782503_T/G;3:195783212_G/T;3:195783250_A/G;3:195783263_T/C;3:195783277_G/T;3:195783347_C/A;3:195783599_T/C;3:195784337_T/G;3:195784402_G/A;3:195786975_C/G;3:195787234_G/A;3:195787853_T/A;3:195789479_C/T
Immune thrombocytopenic purpura	3002	MUC4	Novel	7.17524e-08	35	3:195779468_T/G;3:195779540_C/T;3:195779543_G/C;3:195779554_A/G;3:195779639_G/C;3:195779687_G/C;3:195779755_G/A;3:195780016_A/G;3:195780053_C/T;3:195780092_C/T;3:195780199_G/T;3:195780604_G/C;3:195780919_G/A;3:195780946_A/G;3:195781994_C/A;3:195782482_G/A;3:195782692_A/T;3:195782972_C/T;3:195783189_G/C;3:195783236_C/T;3:195783367_A/G;3:195783380_T/C;3:195783533_T/A;3:195783826_G/A;3:195783847_G/T…
Preeclampsia	275555	MUC4	Novel	2.26672e-07	34	3:195778882_A/G;3:195779205_C/G;3:195779423_T/C;3:195779755_G/A;3:195779852_T/C;3:195780016_A/G;3:195780053_C/T;3:195780212_T/C;3:195780215_C/G;3:195781436_T/C;3:195782338_G/A;3:195782482_G/A;3:195782483_C/T;3:195782503_T/G;3:195783189_G/C;3:195783211_G/A;3:195783212_G/T;3:195783236_C/T;3:195783250_A/G;3:195783263_T/C;3:195783383_C/G;3:195783815_C/G;3:195783821_T/A;3:195783826_G/A;3:195783847_G/T…
Non-syndromic genetic deafness	87884	MUC4	Novel	2.3125e-07	25	3:195779636_C/T;3:195779639_G/C;3:195780016_A/G;3:195780212_T/C;3:195781700_T/C;3:195781703_C/G;3:195781964_C/T;3:195782482_G/A;3:195783189_G/C;3:195783277_G/T;3:195783347_C/A;3:195783367_A/G;3:195783533_T/A;3:195783826_G/A;3:195784007_C/A;3:195784579_G/C;3:195785855_C/T;3:195786309_C/G;3:195787075_A/G;3:195787100_T/G;3:195787511_G/C;3:195787599_C/G;3:195788002_G/A;3:195788033_T/C;3:195790312_G/A
Chronic myeloproliferative disease, unclassifiable	86830	MUC4	Novel	4.0724e-07	14	3:195779543_G/C;3:195779687_G/C;3:195779852_T/C;3:195780116_T/C;3:195781703_C/G;3:195782320_G/T;3:195783189_G/C;3:195783236_C/T;3:195783383_C/G;3:195784579_G/C;3:195785335_A/G;3:195786309_C/G;3:195787340_T/C;3:195787599_C/G
Preeclampsia	275555	CCDC88C	Novel	8.51055e-07	3	14:91289219_C/T;14:91305920_C/A;14:91307103_C/T
Aspergillosis	1163	TTN	Novel	8.67932e-07	11	2:178539771_G/C;2:178550265_T/C;2:178589803_C/T;2:178590625_C/T;2:178591004_C/G;2:178607496_A/G;2:178672473_C/T;2:178684680_G/A;2:178731827_T/C;2:178746240_C/T;2:178779308_A/G
Polycythemia vera	729	MUC4	Novel	9.07797e-07	39	3:195761003_A/G;3:195774291_G/A;3:195779189_C/G;3:195779543_G/C;3:195779623_G/T;3:195779687_G/C;3:195779755_G/A;3:195779833_T/C;3:195780016_A/G;3:195780053_C/T;3:195780092_C/T;3:195780307_G/A;3:195780380_G/T;3:195780445_G/A;3:195780527_C/T;3:195780541_C/G;3:195780812_C/T;3:195781703_C/G;3:195781964_C/T;3:195782207_C/T;3:195782320_G/T;3:195782482_G/A;3:195783189_G/C;3:195783211_G/A;3:195783277_G/T…
Interstitial cystitis	37202	TTN	Novel	1.14793e-06	8	2:178534950_C/T;2:178550265_T/C;2:178580188_A/G;2:178650214_TTTTCCTCTTCAGGAGCAA/T;2:178675734_G/T;2:178740653_T/A;2:178777862_C/G;2:178802255_C/A
Autoimmune hepatitis	2137	KCNK16	Novel	1.22225e-06	3	6:39315040_G/A;6:39315303_A/G;6:39317794_G/A
B-cell chronic lymphocytic leukemia	67038	MUC4	Novel	1.23081e-06	85	3:195751211_G/A;3:195759201_G/A;3:195778882_A/G;3:195779189_C/G;3:195779205_C/G;3:195779275_A/G;3:195779507_C/A;3:195779527_G/T;3:195779554_A/G;3:195779642_C/T;3:195779671_G/T;3:195779687_G/C;3:195779833_T/C;3:195779852_T/C;3:195780053_C/T;3:195780206_G/A;3:195780215_C/G;3:195780380_G/T;3:195780391_T/G;3:195780445_G/A;3:195780604_G/C;3:195780907_G/A;3:195781003_G/T;3:195781340_G/T;3:195781687_A/T…
Chronic myeloid leukemia	521	CDH24	Novel	1.29306e-06	2	14:23048177_G/A;14:23048314_G/C
Interatrial communication	1478	MUC4	Novel	1.29924e-06	64	3:195779189_C/G;3:195779205_C/G;3:195779540_C/T;3:195779543_G/C;3:195779671_G/T;3:195779687_G/C;3:195779711_C/T;3:195779719_G/A;3:195779755_G/A;3:195779863_G/T;3:195780053_C/T;3:195780212_T/C;3:195780215_C/G;3:195780380_G/T;3:195780391_T/G;3:195780445_G/A;3:195780885_C/G;3:195781429_G/A;3:195781703_C/G;3:195781820_T/C;3:195781994_C/A;3:195782206_T/C;3:195782503_T/G;3:195782552_G/A;3:195782599_G/T…
Follicular lymphoma	545	MUC4	Novel	1.68467e-06	51	3:195759201_G/A;3:195779189_C/G;3:195779205_C/G;3:195779266_A/G;3:195779275_A/G;3:195779301_G/C;3:195779326_T/C;3:195779660_G/A;3:195779711_C/T;3:195779755_G/A;3:195779842_G/A;3:195780053_C/T;3:195780092_C/T;3:195780119_C/G;3:195780212_T/C;3:195780445_G/A;3:195780812_C/T;3:195780946_A/G;3:195781003_G/T;3:195781514_C/A;3:195781700_T/C;3:195781703_C/G;3:195781820_T/C;3:195781994_C/A;3:195782158_C/T…
Trigeminal neuralgia	221091	MUC4	Novel	1.68894e-06	54	3:195761003_A/G;3:195779143_G/A;3:195779189_C/G;3:195779540_C/T;3:195780053_C/T;3:195780092_C/T;3:195780119_C/G;3:195780215_C/G;3:195780380_G/T;3:195780391_T/G;3:195780445_G/A;3:195780812_C/T;3:195781082_C/G;3:195781700_T/C;3:195781703_C/G;3:195781820_T/C;3:195781831_G/A;3:195781994_C/A;3:195782181_C/G;3:195782206_T/C;3:195782207_C/T;3:195782972_C/T;3:195783189_G/C;3:195783212_G/T;3:195783214_C/T…
Radiation proctitis	70475	TANGO6	Novel	2.97374e-06	2	16:68927673_C/T;16:69083554_G/A
Granulomatosis with polyangiitis	900	MUC4	Novel	3.12481e-06	11	3:195779205_C/G;3:195780053_C/T;3:195780445_G/A;3:195781964_C/T;3:195783189_G/C;3:195783191_G/C;3:195783211_G/A;3:195783236_C/T;3:195783847_G/T;3:195787292_C/T;3:195811804_C/T
Polycythemia vera	729	TTN	Novel	3.84794e-06	18	2:178534950_C/T;2:178550265_T/C;2:178576568_T/C;2:178607592_C/T;2:178617362_C/T;2:178621496_C/T;2:178654748_C/T;2:178694626_C/T;2:178718033_T/C;2:178720585_G/A;2:178725981_C/T;2:178728776_G/T;2:178731827_T/C;2:178732873_C/T;2:178734940_G/C;2:178740653_T/A;2:178750551_A/G;2:178779308_A/G
Giant cell arteritis	397	MUC12	Novel	4.11454e-06	13	7:100991105_C/T;7:100991419_G/C;7:100993792_C/T;7:100994926_G/A;7:100994939_C/T;7:100997041_C/T;7:100998517_C/G;7:100999585_C/A;7:100999705_G/A;7:101000551_C/G;7:101002945_C/T;7:101004493_C/G;7:101004695_C/G
Multiple myeloma	29073	LAMA1	Novel	4.27681e-06	4	18:6959395_G/A;18:7009294_C/T;18:7037642_G/A;18:7080338_C/T
Follicular lymphoma	545	HRNR	Novel	4.52645e-06	10	1:152213720_G/A;1:152214223_T/A;1:152214326_T/C;1:152214361_C/T;1:152215108_C/T;1:152215130_G/A;1:152217110_G/A;1:152217906_A/C;1:152218250_C/T;1:152219645_G/A
Asherman syndrome	137686	WNK4	Novel	4.85962e-06	2	17:42787837_G/T;17:42795302_C/T
Complex regional pain syndrome	83452	MUC17	Novel	5.30495e-06	4	7:101034238_C/T;7:101036126_A/T;7:101038480_C/T;7:101039940_A/G
B-cell chronic lymphocytic leukemia	67038	SALL1	Novel	5.42755e-06	2	16:51137456_C/T;16:51141732_T/TGCC
Chronic myeloid leukemia	521	MUC4	Novel	5.74329e-06	11	3:195780812_C/T;3:195780907_G/A;3:195781700_T/C;3:195781703_C/G;3:195781838_A/G;3:195782695_G/T;3:195783189_G/C;3:195783250_A/G;3:195783422_A/G;3:195784579_G/C;3:195785726_G/A
Non-syndromic genetic deafness	87884	COL3A1	Novel	5.89713e-06	2	2:188997207_C/A;2:188999297_G/A
Aspergillosis	1163	FBN2	Novel	6.05637e-06	2	5:128408712_C/T;5:128446604_C/T
Addison disease	85138	BMP2K	Novel	7.3004e-06	2	4:78776612_T/TGGCGGGGCC;4:78870928_C/CCAGCAG
Myasthenia gravis	589	NMUR1	Novel	7.44067e-06	2	2:231528246_G/A;2:231528413_C/T
Systemic lupus erythematosus	536	MUC4	Novel	7.60355e-06	42	3:195779205_C/G;3:195779527_G/T;3:195779540_C/T;3:195779687_G/C;3:195779852_T/C;3:195780053_C/T;3:195780092_C/T;3:195780119_C/G;3:195780212_T/C;3:195780215_C/G;3:195780445_G/A;3:195781003_G/T;3:195781436_T/C;3:195781831_G/A;3:195781919_T/C;3:195781964_C/T;3:195781994_C/A;3:195782482_G/A;3:195782552_G/A;3:195782695_G/T;3:195782831_C/T;3:195782972_C/T;3:195783008_A/G;3:195783189_G/C;3:195783211_G/A…
Endophthalmitis	199323	MUC4	Novel	7.70222e-06	7	3:195781436_T/C;3:195781964_C/T;3:195781994_C/A;3:195785726_G/A;3:195787223_G/C;3:195787853_T/A;3:195787873_G/C
Immune thrombocytopenic purpura	3002	ALDH1L2	Novel	7.94266e-06	2	12:105034376_T/G;12:105046764_C/T
Giant cell arteritis	397	ZIC5	Novel	8.2684e-06	3	13:99970463_C/T;13:99971561_A/C;13:99971593_G/A
Giant cell arteritis	397	PKD1	Novel	8.62901e-06	6	16:2091170_C/A;16:2097420_C/T;16:2103617_C/T;16:2109556_C/T;16:2110903_C/T;16:2114475_C/T
Trigeminal neuralgia	221091	TTN	Novel	9.2935e-06	33	2:178528964_G/A;2:178532055_C/G;2:178539675_T/C;2:178539823_G/A;2:178549450_G/A;2:178574427_A/G;2:178576568_T/C;2:178580188_A/G;2:178590625_C/T;2:178607496_A/G;2:178617362_C/T;2:178621310_C/A;2:178621496_C/T;2:178650214_TTTTCCTCTTCAGGAGCAA/T;2:178652878_G/A;2:178672473_C/T;2:178684980_G/A;2:178702613_G/A;2:178718033_T/C;2:178718186_C/T;2:178720585_G/A;2:178731827_T/C;2:178732873_C/T;2:178733826_T…
Benign epithelial tumor of salivary glands	276148	TAS1R3	Novel	9.51722e-06	2	1:1331726_C/T;1:1332349_T/C
Polymyalgia rheumatica	93569	IZUMO2	Novel	9.69897e-06	2	19:50154712_G/A;19:50158339_T/G
Polycythemia vera	729	CACNA1A	Novel	1.0036e-05	2	19:13207394_G/C;19:13298647_GGCCCTC/G
Sarcoidosis	797	MUC4	Novel	1.008e-05	83	3:195774291_G/A;3:195778882_A/G;3:195779108_T/C;3:195779131_G/A;3:195779189_C/G;3:195779204_C/T;3:195779205_C/G;3:195779207_G/C;3:195779266_A/G;3:195779275_A/G;3:195779468_T/G;3:195779540_C/T;3:195779615_C/T;3:195779687_G/C;3:195779755_G/A;3:195779971_G/A;3:195779996_G/T;3:195780053_C/T;3:195780092_C/T;3:195780307_G/A;3:195780332_T/G;3:195780380_G/T;3:195780445_G/A;3:195780604_G/C;3:195780812_C/T…
Multiple myeloma	29073	DNAH6	Novel	1.01203e-05	4	2:84549957_C/T;2:84577391_C/A;2:84579629_A/G;2:84813079_C/T
Immune thrombocytopenic purpura	3002	HMCN2	Novel	1.08902e-05	6	9:130353097_C/T;9:130354885_G/A;9:130358464_G/T;9:130384715_G/A;9:130393960_G/A;9:130407682_C/T
Asherman syndrome	137686	MUC4	Novel	1.1382e-05	3	3:195780016_A/G;3:195780206_G/A;3:195783367_A/G
Undetermined colitis	103920	DNAH2	Novel	1.21907e-05	3	17:7760836_T/C;17:7766413_C/A;17:7787884_G/A
Hereditary hemorrhagic telangiectasia	774	LRCH1	Novel	1.22113e-05	2	13:46701148_G/A;13:46750627_G/A
Primary biliary cholangitis	186	MUC4	Novel	1.29528e-05	17	3:195780215_C/G;3:195780380_G/T;3:195781687_A/T;3:195781700_T/C;3:195781703_C/G;3:195781831_G/A;3:195781964_C/T;3:195782181_C/G;3:195782885_G/C;3:195782972_C/T;3:195783212_G/T;3:195783214_C/T;3:195784412_C/T;3:195786309_C/G;3:195787100_T/G;3:195787599_C/G;3:195787873_G/C
Essential thrombocythemia	3318	FAT3	Novel	1.38243e-05	4	11:92800329_G/A;11:92800389_A/G;11:92800877_G/T;11:92844186_G/A
Sarcoidosis	797	ADAMTS7	Novel	1.39525e-05	6	15:78765841_T/TTGGGTCC;15:78766501_G/A;15:78766618_G/A;15:78766814_C/T;15:78766976_C/T;15:78776778_C/T
Trigeminal neuralgia	221091	GSE1	Novel	1.39983e-05	3	16:85633922_C/T;16:85656392_C/T;16:85663029_A/T
Malignant tumor of fallopian tubes	180242	GEMIN4	Novel	1.45565e-05	2	17:746458_T/A;17:747270_T/C
Von Willebrand disease	903	FLG	Novel	1.48873e-05	2	1:152309503_C/T;1:152311813_C/T
Autoimmune hepatitis	2137	MYO5A	Novel	1.51433e-05	2	15:52384195_A/G;15:52397434_G/T
Systemic sclerosis	90291	TASOR2	Novel	1.55763e-05	2	10:5730573_A/C;10:5749932_G/A
Polymyalgia rheumatica	93569	GAK	Novel	1.5723e-05	2	4:849758_T/C;4:859656_T/G
Idiopathic achalasia	930	BSN	Novel	1.58452e-05	2	3:49642497_C/T;3:49656797_G/A
Primary biliary cholangitis	186	MUC12	Novel	1.62809e-05	5	7:100991419_G/C;7:100993102_G/A;7:100994876_C/T;7:100994939_C/T;7:100998517_C/G
Interatrial communication	1478	SPATA31E1	Novel	1.658e-05	4	9:87886844_G/T;9:87887258_C/G;9:87888398_C/G;9:87888518_G/A
Essential thrombocythemia	3318	LRRC14B	Novel	1.67889e-05	4	5:192352_G/A;5:192358_G/C;5:194734_T/A;5:194925_G/A
Pleural mesothelioma	50251	MUC4	Novel	1.72122e-05	13	3:195779540_C/T;3:195780053_C/T;3:195780212_T/C;3:195782503_T/G;3:195783212_G/T;3:195783347_C/A;3:195783826_G/A;3:195783835_G/A;3:195784007_C/A;3:195784402_G/A;3:195785855_C/T;3:195787599_C/G;3:195788033_T/C
Interatrial communication	1478	C4orf54	Novel	1.77698e-05	2	4:99650444_G/T;4:99650604_C/T
Waldenstr√∂m macroglobulinemia	33226	MYBBP1A	Novel	1.78191e-05	2	17:4542932_T/G;17:4548158_C/T
Drug-induced autoimmune hemolytic anemia	90037	NACAD	Novel	1.87916e-05	3	7:45084258_A/G;7:45084307_T/G;7:45084344_A/T
Interatrial communication	1478	STOX1	Novel	1.91793e-05	2	10:68827963_T/G;10:68886270_A/T
Anal fistula	228113	PLEKHA1	Novel	1.9276e-05	2	10:122424937_C/T;10:122429654_C/T
Cardiogenic shock	97292	POM121	Novel	1.92986e-05	2	7:72941888_G/A;7:72943184_T/C
CREST syndrome	90290	PLEC	Novel	1.98098e-05	2	8:143922662_C/T;8:143924453_G/A
Addison disease	85138	MUC4	Novel	2.02114e-05	14	3:195779205_C/G;3:195779527_G/T;3:195779852_T/C;3:195780307_G/A;3:195780907_G/A;3:195781436_T/C;3:195781703_C/G;3:195781964_C/T;3:195782181_C/G;3:195783367_A/G;3:195783533_T/A;3:195785324_C/T;3:195787599_C/G;3:195787847_G/C
Benign epithelial tumor of salivary glands	276148	NCOA3	Novel	2.05753e-05	3	20:47647173_A/C;20:47647194_G/A;20:47651092_A/ACAG
Cholangiocarcinoma	70567	MUC4	Novel	2.06251e-05	10	3:195780053_C/T;3:195780380_G/T;3:195780445_G/A;3:195781703_C/G;3:195782503_T/G;3:195783347_C/A;3:195785335_A/G;3:195785996_C/T;3:195786661_G/A;3:195787292_C/T
Immune thrombocytopenic purpura	3002	PCDHAC2	Novel	2.22614e-05	3	5:140967285_G/C;5:140968923_T/G;5:140978974_G/A
Acute transverse myelitis	139417	DUOX1	Novel	2.26939e-05	2	15:45135193_A/G;15:45135558_A/G
Staphylococcal necrotizing pneumonia	36238	MTMR10	Novel	2.31911e-05	2	15:30954769_C/T;15:30991464_G/A
Endophthalmitis	199323	ZNF587	Novel	2.33778e-05	2	19:57859376_G/A;19:57860000_T/G
Systemic lupus erythematosus	536	GRID2IP	Novel	2.38167e-05	2	7:6521474_T/C;7:6551420_G/A
Interstitial cystitis	37202	CSMD2	Novel	2.41022e-05	2	1:33600967_G/A;1:33625165_T/C
Discoid lupus erythematosus	90281	MUC16	Novel	2.46443e-05	4	19:8863312_C/T;19:8897518_G/A;19:8961885_G/A;19:8971780_G/T
Autoimmune hepatitis	2137	MUC4	Novel	2.47923e-05	9	3:195779189_C/G;3:195780016_A/G;3:195780380_G/T;3:195780391_T/G;3:195780541_C/G;3:195786298_A/G;3:195787100_T/G;3:195787173_C/G;3:195787351_A/G
Anal fistula	228113	CCZ1B	Novel	2.69848e-05	2	7:6799240_A/T;7:6823335_C/T
Addison disease	85138	HSP90AA1	Novel	2.75837e-05	2	14:102084826_T/A;14:102139368_G/A
Follicular lymphoma	545	NGEF	Novel	2.90077e-05	2	2:232883437_G/A;2:232892998_C/T
Polymyalgia rheumatica	93569	E2F3	Novel	2.93254e-05	3	6:20402254_G/T;6:20402501_G/C;6:20490233_G/T
Discoid lupus erythematosus	90281	GOLGA8H	Novel	2.95295e-05	3	15:30608470_C/A;15:30608721_A/G;15:30613869_C/T
Endophthalmitis	199323	LAMA2	Novel	3.0158e-05	2	6:129192705_T/A;6:129349348_C/T
Multiple myeloma	29073	ITGB4	Novel	3.04237e-05	2	17:75731941_G/A;17:75737340_G/A
Polycythemia vera	729	TRPV3	Novel	3.15156e-05	2	17:3530164_G/A;17:3532764_T/C
Meningioma	2495	FRAS1	Novel	3.15896e-05	2	4:78407692_G/T;4:78407693_C/T
Primary biliary cholangitis	186	DOLK	Novel	3.17241e-05	2	9:128946673_G/A;9:128947302_A/AT
Radiation proctitis	70475	MUC12	Novel	3.17459e-05	13	7:100991419_G/C;7:100992599_C/A;7:100993046_G/A;7:100993385_A/G;7:100994876_C/T;7:100996153_G/C;7:100996246_G/T;7:100996823_C/T;7:100997041_C/T;7:100998211_A/G;7:100999705_G/A;7:101000107_G/A;7:101000551_C/G
Interatrial communication	1478	HCRTR2	Novel	3.37434e-05	2	6:55174618_C/A;6:55255310_T/A
Giant cell arteritis	397	PKHD1L1	Novel	3.44357e-05	11	8:109381411_G/T;8:109420644_A/G;8:109442091_C/T;8:109444688_G/A;8:109448187_T/C;8:109464736_C/T;8:109480050_G/A;8:109491929_G/A;8:109491989_A/G;8:109498764_C/A;8:109515200_C/T
Giant cell arteritis	397	SPATA25	Novel	3.59831e-05	2	20:45886683_C/T;20:45887536_C/T
Complex regional pain syndrome	83452	CCDC7	Novel	3.61161e-05	2	10:32451683_C/T;10:32824520_A/G
Cardiogenic shock	97292	RAB6C	Novel	3.70589e-05	2	2:129980647_G/C;2:129980794_G/A
Early-onset non-syndromic cataract	91492	AKR1C1	Novel	3.74949e-05	2	10:4965989_T/G;10:4965991_A/T
Interatrial communication	1478	MYO1B	Novel	3.8302e-05	2	2:191296195_A/G;2:191393083_T/C
Discoid lupus erythematosus	90281	MYH7B	Novel	3.8307e-05	2	20:34979496_G/T;20:34989823_C/A
Extrapelvic endometriosis	137820	GPR179	Novel	3.84027e-05	2	17:38328006_G/C;17:38328681_C/G
Monostotic fibrous dysplasia	93277	SEC31B	Novel	3.85711e-05	2	10:100487681_C/T;10:100489326_T/A
Granulomatosis with polyangiitis	900	NBEAL2	Novel	3.89371e-05	2	3:47006010_G/A;3:47008125_G/A
Polymyalgia rheumatica	93569	TMEM45A	Novel	4.01158e-05	2	3:100555246_C/A;3:100568880_A/C
Polymyalgia rheumatica	93569	ADAMTS17	Novel	4.01622e-05	2	15:99976128_G/A;15:100330961_G/A
Interatrial communication	1478	PLCD3	Novel	4.09913e-05	2	17:45115441_C/T;17:45121031_G/A
Interatrial communication	1478	SHC1	Novel	4.15108e-05	2	1:154970168_C/T;1:154970435_G/A
Multiple myeloma	29073	FOXM1	Novel	4.16658e-05	2	12:2859582_A/G;12:2872212_T/G
Myasthenia gravis	589	MUC6	Novel	4.1801e-05	2	11:1018024_C/G;11:1026001_G/A
Normal pressure hydrocephalus	314928	MUC4	Novel	4.18861e-05	9	3:195780907_G/A;3:195781207_G/A;3:195781223_G/C;3:195781436_T/C;3:195781964_C/T;3:195782552_G/A;3:195784343_G/C;3:195785324_C/T;3:195785335_A/G
Idiopathic/heritable pulmonary arterial hypertension	422	MUC4	Novel	4.19405e-05	47	3:195759201_G/A;3:195779143_G/A;3:195779189_C/G;3:195779204_C/T;3:195779205_C/G;3:195779833_T/C;3:195780092_C/T;3:195780215_C/G;3:195780307_G/A;3:195780380_G/T;3:195780850_A/G;3:195780907_G/A;3:195781003_G/T;3:195781259_C/G;3:195781360_A/G;3:195781436_T/C;3:195781831_G/A;3:195781964_C/T;3:195782503_T/G;3:195782552_G/A;3:195782695_G/T;3:195783008_A/G;3:195783189_G/C;3:195783211_G/A;3:195783212_G/T…
Aspergillosis	1163	MUC4	Novel	4.19975e-05	24	3:195779205_C/G;3:195780445_G/A;3:195780850_A/G;3:195780907_G/A;3:195781003_G/T;3:195781436_T/C;3:195781964_C/T;3:195782503_T/G;3:195782552_G/A;3:195782695_G/T;3:195783211_G/A;3:195783250_A/G;3:195783347_C/A;3:195783367_A/G;3:195784579_G/C;3:195785324_C/T;3:195785335_A/G;3:195785726_G/A;3:195785732_T/C;3:195786298_A/G;3:195787100_T/G;3:195787103_T/C;3:195787173_C/G;3:195787599_C/G
Primary biliary cholangitis	186	ADGRV1	Novel	4.30027e-05	2	5:90684054_G/A;5:90763453_C/A
Giant cell arteritis	397	DNHD1	Novel	4.35361e-05	5	11:6502904_G/A;11:6545593_G/T;11:6547003_G/C;11:6558547_A/C;11:6571721_T/C
Multiple myeloma	29073	KIAA2026	Novel	4.58895e-05	3	9:5921575_A/G;9:5968721_C/A;9:6007511_TCTC/T
Systemic lupus erythematosus	536	TMEM255B	Novel	4.6282e-05	2	13:113766231_G/A;13:113801687_G/A
Addison disease	85138	NRIP1	Novel	4.64054e-05	2	21:14964958_C/A;21:14965992_C/T
Multiple myeloma	29073	CDHR1	Novel	4.67666e-05	3	10:84201837_C/T;10:84208343_G/A;10:84213176_A/G
Cardiogenic shock	97292	ABI3BP	Novel	4.67725e-05	2	3:100775246_T/C;3:100810463_G/A
Multiple myeloma	29073	TULP3	Novel	4.71692e-05	2	12:2934524_C/A;12:2940631_G/T
Essential thrombocythemia	3318	PABPN1L	Novel	4.77984e-05	2	16:88858704_A/G;16:88866449_T/C
Von Willebrand disease	903	MUC22	Novel	4.81037e-05	2	6:31029302_G/A;6:31029375_C/A
Preeclampsia	275555	TAS1R2	Novel	4.85297e-05	2	1:18839606_C/T;1:18849511_C/T
Sarcoidosis	797	SIVA1	Novel	5.0751e-05	2	14:104753244_C/G;14:104755659_G/A
Polymyalgia rheumatica	93569	MCCC2	Novel	5.10909e-05	2	5:71604443_T/A;5:71649202_T/C
B-cell chronic lymphocytic leukemia	67038	METTL17	Novel	5.2926e-05	3	14:20990022_G/A;14:20992611_G/T;14:20994891_G/C
Essential thrombocythemia	3318	MUC4	Novel	5.49335e-05	7	3:195779821_C/T;3:195780215_C/G;3:195780566_A/C;3:195781429_G/A;3:195783367_A/G;3:195787075_A/G;3:195787511_G/C
Staphylococcal necrotizing pneumonia	36238	ARHGEF4	Novel	5.53569e-05	2	2:130913999_G/T;2:130931255_A/G
Meningioma	2495	TTN	Novel	5.54188e-05	6	2:178577205_G/A;2:178618210_C/T;2:178621496_C/T;2:178720585_G/A;2:178728776_G/T;2:178779308_A/G
Myasthenia gravis	589	PTPN13	Novel	5.56448e-05	2	4:86701471_G/A;4:86753030_G/A
Essential thrombocythemia	3318	STARD9	Novel	5.61986e-05	2	15:42689892_A/G;15:42691374_G/A
Autosomal dominant polycystic kidney disease	730	PLEKHH1	Novel	5.67972e-05	2	14:67557303_A/G;14:67577343_G/C
Primary biliary cholangitis	186	OBSCN	Novel	5.68028e-05	6	1:228256684_T/C;1:228274298_C/T;1:228306515_C/T;1:228315865_G/A;1:228337055_T/C;1:228360415_C/A
B-cell chronic lymphocytic leukemia	67038	N4BP2L2	Novel	5.84791e-05	2	13:32517980_C/T;13:32536768_G/T
Von Willebrand disease	903	ARFGEF2	Novel	5.89756e-05	2	20:48941880_C/T;20:48953763_C/G
Primary biliary cholangitis	186	HLA-DRB1	Novel	5.91727e-05	2	6:32581568_G/GCA;6:32581574_G/A
B-cell chronic lymphocytic leukemia	67038	MMP19	Novel	6.20486e-05	3	12:55837113_C/T;12:55837196_C/T;12:55842352_C/T
Dermatomyositis	221	MUC4	Novel	6.21954e-05	2	3:195783533_T/A;3:195787511_G/C
Addison disease	85138	DROSHA	Novel	6.39554e-05	2	5:31526685_G/A;5:31526767_G/A
Acute transverse myelitis	139417	ARHGAP31	Novel	6.60132e-05	2	3:119383206_C/T;3:119390922_C/T
Idiopathic/heritable pulmonary arterial hypertension	422	TRPM4	Novel	6.63638e-05	3	19:49168695_G/A;19:49183151_A/C;19:49211240_C/T
Non-syndromic genetic deafness	87884	RBM6	Novel	6.75402e-05	5	3:49967604_A/T;3:49967940_C/T;3:49968422_G/A;3:50059680_A/G;3:50075176_G/T
Preeclampsia	275555	MTUS1	Novel	6.86907e-05	5	8:17653257_C/G;8:17655975_T/C;8:17753872_C/G;8:17754809_C/A;8:17755251_G/C
Polymyalgia rheumatica	93569	ALK	Novel	6.94527e-05	2	2:29193832_C/T;2:29920554_G/A
Multiple myeloma	29073	MUC4	Novel	6.94595e-05	81	3:195759201_G/A;3:195779143_G/A;3:195779189_C/G;3:195779205_C/G;3:195779468_T/G;3:195779493_G/C;3:195779540_C/T;3:195779543_G/C;3:195779554_A/G;3:195779589_G/C;3:195779687_G/C;3:195779755_G/A;3:195780053_C/T;3:195780119_C/G;3:195780212_T/C;3:195780215_C/G;3:195780307_G/A;3:195780380_G/T;3:195780391_T/G;3:195780445_G/A;3:195780566_A/C;3:195780812_C/T;3:195780885_C/G;3:195780946_A/G;3:195781259_C/G…
Localized scleroderma	90289	ADGRV1	Novel	6.97272e-05	2	5:90684054_G/A;5:90763453_C/A
Sarcoidosis	797	MAML1	Novel	7.02054e-05	2	5:179766269_C/T;5:179766440_C/A
Multiple myeloma	29073	SLC16A14	Novel	7.0663e-05	2	2:230046101_T/C;2:230046576_C/T
Malaria	673	HKDC1	Novel	7.08449e-05	2	10:69248434_C/T;10:69265691_C/T
Systemic lupus erythematosus	536	IPPK	Novel	7.09804e-05	2	9:92638117_C/T;9:92649479_G/A
Classic Hodgkin lymphoma, nodular sclerosis type	98843	MUC4	Novel	7.15367e-05	2	3:195779131_G/A;3:195780053_C/T
Aspergillosis	1163	AHNAK2	Novel	7.16402e-05	7	14:104945652_C/T;14:104948969_G/A;14:104949096_T/C;14:104949156_C/A;14:104949837_A/T;14:104950904_A/G;14:104951664_C/T
Autoimmune hepatitis	2137	TTN	Novel	7.19425e-05	5	2:178533864_T/C;2:178539675_T/C;2:178621496_C/T;2:178664032_T/C;2:178720585_G/A
Myasthenia gravis	589	UGT2B17	Novel	7.25111e-05	3	4:68568045_T/A;4:68568220_A/C;4:68568232_C/A
Idiopathic/heritable pulmonary arterial hypertension	422	OR4A47	Novel	7.34428e-05	2	11:48488883_C/T;11:48489423_C/T
Undetermined colitis	103920	MUC4	Novel	7.63122e-05	5	3:195781820_T/C;3:195783236_C/T;3:195783826_G/A;3:195784579_G/C;3:195786730_A/C
Cardiogenic shock	97292	MUC4	Novel	7.64383e-05	5	3:195780380_G/T;3:195780391_T/G;3:195780445_G/A;3:195781994_C/A;3:195784105_C/A
Cerebral arteriovenous malformation	46724	CEL	Novel	7.64493e-05	2	9:133070628_T/C;9:133071678_C/A
Aspergillosis	1163	CFAP74	Novel	7.68145e-05	2	1:1927671_C/A;1:1968786_C/T
Preeclampsia	275555	TTN	Novel	7.73585e-05	12	2:178528964_G/A;2:178539675_T/C;2:178550265_T/C;2:178555065_G/A;2:178557454_C/T;2:178630241_G/A;2:178698879_C/A;2:178718033_T/C;2:178731827_T/C;2:178740653_T/A;2:178748452_G/A;2:178779048_C/T
Idiopathic intracranial hypertension	238624	CEP290	Novel	7.82165e-05	2	12:88079219_C/T;12:88125356_C/T
Eosinophilic granulomatosis with polyangiitis	183	MUC4	Novel	7.8773e-05	2	3:195782503_T/G;3:195784579_G/C
Giant cell arteritis	397	PCLO	Novel	7.93064e-05	4	7:82845477_C/T;7:83135077_C/T;7:83155155_AGCCAGGCTGTTGAGGTGGGGGCTTTGCTGG/A;7:83155698_G/C
Giant cell arteritis	397	MUC5B	Novel	8.10948e-05	17	11:1226857_G/A;11:1232461_C/T;11:1241310_C/T;11:1243281_C/T;11:1243474_C/G;11:1243536_C/T;11:1243565_G/C;11:1244601_T/C;11:1244628_C/T;11:1245662_C/T;11:1245885_C/A;11:1246142_A/G;11:1246506_G/A;11:1248189_T/C;11:1249356_G/A;11:1250829_G/C;11:1252375_G/A
Non-syndromic genetic deafness	87884	PKD1	Novel	8.51364e-05	4	16:2088569_C/T;16:2097420_C/T;16:2103344_C/T;16:2103617_C/T
Radiation proctitis	70475	PDE6A	Novel	8.5822e-05	3	5:149896500_T/G;5:149944375_C/T;5:149944400_C/T
Anal fistula	228113	GPR157	Novel	8.59524e-05	2	1:9105667_G/C;1:9111277_G/A
Follicular lymphoma	545	FAT4	Novel	8.61767e-05	5	4:125317150_C/A;4:125320714_A/G;4:125451863_C/T;4:125468676_C/T;4:125479767_C/T
Interstitial cystitis	37202	KRTAP5-5	Novel	8.62841e-05	3	11:1629920_G/A;11:1629952_T/C;11:1629996_T/TGGAG
Sarcoidosis	797	KIF26A	Novel	8.63558e-05	2	14:104175649_C/G;14:104177464_C/T
Interatrial communication	1478	SEPTIN10	Novel	8.87225e-05	4	2:109544250_G/GT;2:109545505_C/T;2:109574684_G/A;2:109613823_G/A
Idiopathic achalasia	930	COL14A1	Novel	9.05897e-05	2	8:120280940_G/A;8:120289648_T/C
Endophthalmitis	199323	DUOX2	Novel	9.17382e-05	2	15:45100230_T/C;15:45105795_C/T
CREST syndrome	90290	SPEN	Novel	9.29856e-05	2	1:15931807_A/G;1:15932261_T/A
Anal fistula	228113	ANKRD26	Novel	9.32895e-05	5	10:27017563_A/G;10:27017749_C/T;10:27040008_C/G;10:27040170_T/G;10:27092502_G/A
Benign epithelial tumor of salivary glands	276148	PCDH15	Novel	9.33994e-05	2	10:53961876_C/A;10:54346366_G/A
Common variable immunodeficiency	1572	RGS12	Novel	9.42713e-05	2	4:3316216_T/G;4:3317548_G/A
Sarcoidosis	797	FOXO1	Novel	9.49589e-05	2	13:40665902_C/G;13:40665969_C/T
Autoimmune hepatitis	2137	HSD17B3	Novel	9.55107e-05	2	9:96301972_G/A;9:96302014_C/T
Aspergillosis	1163	GOLGA8M	Novel	9.58146e-05	3	15:28702214_C/G;15:28702279_G/A;15:28706678_C/G
Interatrial communication	1478	PRAMEF10	Novel	9.59386e-05	3	1:12892968_G/T;1:12893440_T/A;1:12893445_A/G
Benign epithelial tumor of salivary glands	276148	SMC1B	Novel	9.61016e-05	3	22:45399161_A/T;22:45406847_C/T;22:45408740_C/T
Trigeminal neuralgia	221091	CDH13	Novel	9.62328e-05	4	16:82858432_A/G;16:83032189_G/C;16:83670814_G/A;16:83783266_T/G
Trigeminal neuralgia	221091	LILRA2	Novel	9.65697e-05	4	19:54574871_C/T;19:54575996_G/C;19:54576001_G/A;19:54587200_G/A
Idiopathic/heritable pulmonary arterial hypertension	422	GBP5	Novel	9.75431e-05	3	1:89262754_G/A;1:89263781_TTC/T;1:89267076_G/GAGTC
Undetermined colitis	103920	CARMIL1	Novel	9.76864e-05	2	6:25537960_C/A;6:25600544_A/G
Meningioma	2495	IGSF22	Novel	9.95733e-05	2	11:18707941_C/T;11:18724158_T/C
B-cell chronic lymphocytic leukemia	67038	NCOR1	Novel	0.000101322	2	17:16025127_G/T;17:16186648_C/T
Addison disease	85138	DLG5	Novel	0.000101894	2	10:77806906_C/T;10:77824421_C/T
Systemic lupus erythematosus	536	FLG	Novel	0.000102764	5	1:152304184_G/C;1:152307499_G/C;1:152308260_T/C;1:152311446_T/C;1:152311974_C/T
Systemic lupus erythematosus	536	POM121	Novel	0.000103559	2	7:72941888_G/A;7:72948469_G/C
Benign epithelial tumor of salivary glands	276148	MYBPC2	Novel	0.000105171	2	19:50451907_G/T;19:50464478_C/T
Systemic sclerosis	90291	MICAL2	Novel	0.000108817	2	11:12241134_C/T;11:12294095_C/T
Autoimmune hepatitis	2137	FAT4	Novel	0.000110612	4	4:125316935_G/T;4:125317150_C/A;4:125451400_A/G;4:125451863_C/T
Immune thrombocytopenic purpura	3002	PLA2G4F	Novel	0.000111274	2	15:42145777_C/T;15:42147171_G/A
B-cell chronic lymphocytic leukemia	67038	KRTAP4-4	Novel	0.000111726	3	17:41160230_C/G;17:41160589_A/T;17:41160618_T/C
Addison disease	85138	RYR3	Novel	0.000112823	3	15:33707052_A/C;15:33739987_C/G;15:33780327_C/G
Multiple myeloma	29073	C7orf33	Novel	0.000113563	2	7:148590962_T/C;7:148614148_C/T
Hereditary hemorrhagic telangiectasia	774	MUCL3	Novel	0.000114375	3	6:30949945_C/T;6:30951358_G/A;6:30951364_C/T
Von Willebrand disease	903	SRP68	Novel	0.000114623	2	17:76045352_T/A;17:76067224_C/T
Polymyalgia rheumatica	93569	IGFBP2	Novel	0.000115501	3	2:216633573_T/C;2:216660682_G/A;2:216660776_C/A
Idiopathic/heritable pulmonary arterial hypertension	422	ARHGEF17	Novel	0.000116868	2	11:73311052_AGGGGCCTGGCACCCT/A;11:73363364_G/A
Idiopathic/heritable pulmonary arterial hypertension	422	HSPG2	Novel	0.000116933	4	1:21844219_C/A;1:21850150_G/A;1:21861796_G/A;1:21884657_G/A
Pleural mesothelioma	50251	USP24	Novel	0.000117359	3	1:55147707_G/A;1:55177985_T/C;1:55215049_G/A
Sarcoidosis	797	PLXNA2	Novel	0.000117512	3	1:208079321_G/A;1:208096748_C/T;1:208217558_G/T
Sarcoidosis	797	UBR1	Novel	0.000117594	3	15:42990087_C/T;15:42998252_C/A;15:43056412_T/C
B-cell chronic lymphocytic leukemia	67038	PDCD1LG2	Novel	0.000120701	2	9:5534924_C/G;9:5557672_C/T
Follicular lymphoma	545	CLIP1	Novel	0.000121053	3	12:122279123_C/A;12:122333014_A/C;12:122377621_G/A
Interstitial cystitis	37202	MDN1	Novel	0.000121347	4	6:89662846_TTCC/T;6:89690080_C/T;6:89699683_T/G;6:89706175_T/C
Anal fistula	228113	RP1L1	Novel	0.000121541	16	8:10607106_G/A;8:10607286_G/C;8:10607553_G/T;8:10608500_C/A;8:10608646_C/T;8:10609233_C/T;8:10609584_G/A;8:10609654_C/T;8:10610079_T/TCCTCTAACTGCACCCTCTCTTCTTGCAGCCCTTCTATTACTTTAGTCC;8:10610079_T/TCCTCTAACTGCACCCCCTCTTCTTGCAGCCCTTCTTCTGTTTTAGTCC;8:10610127_T/TCCTCTAACTGCACCCTCTCTTCTTGCAGCCCTTCTATTACTTTAGTCC;8:10610898_C/G;8:10612960_C/T;8:10622634_G/A;8:10622795_C/T;8:10622985_G/A
Chronic myeloproliferative disease, unclassifiable	86830	ANKRD26	Novel	0.000121586	2	10:27035443_C/T;10:27040008_C/G
Meningioma	2495	PER1	Novel	0.000121913	2	17:8142396_C/A;17:8149597_C/T
Sarcoidosis	797	RSKR	Novel	0.00012204	3	17:28610693_A/G;17:28612648_T/C;17:28613261_C/T
Hereditary hemorrhagic telangiectasia	774	FMNL2	Novel	0.000123471	2	2:152619149_C/T;2:152619552_GCCA/G
Polymyalgia rheumatica	93569	PSG9	Novel	0.000127076	3	19:43258886_C/T;19:43258901_C/T;19:43262004_C/T
AA amyloidosis	85445	PIEZO1	Novel	0.000135946	2	16:88733652_C/T;16:88733731_C/T
Pleural mesothelioma	50251	MCPH1	Novel	0.000137116	2	8:6414832_A/G;8:6444585_C/A
Interatrial communication	1478	ACACB	Novel	0.000137356	3	12:109139971_G/A;12:109201660_G/A;12:109265239_A/G
Undetermined colitis	103920	AGRN	Novel	0.000137758	3	1:1043594_G/A;1:1046562_C/A;1:1049690_G/A
Essential thrombocythemia	3318	PLEC	Novel	0.000138359	3	8:143922068_C/G;8:143925331_C/T;8:143927484_G/A
Polymyalgia rheumatica	93569	NFATC1	Novel	0.000139204	4	18:79400428_T/A;18:79411480_T/C;18:79448970_C/A;18:79486538_G/A
Interatrial communication	1478	ZNF708	Novel	0.00013978	5	19:21293653_T/C;19:21294005_A/C;19:21294331_G/A;19:21294523_A/T;19:21294634_CCTTT/C
Radiation proctitis	70475	PRB1	Novel	0.000139951	6	12:11353454_C/G;12:11353537_T/C;12:11353720_C/T;12:11353766_G/A;12:11353784_G/T;12:11353788_A/G
Idiopathic/heritable pulmonary arterial hypertension	422	HYDIN	Novel	0.000141632	3	16:70840208_C/G;16:70862187_C/T;16:71020213_T/C
Sarcoidosis	797	KDM3A	Novel	0.000142071	3	2:86466614_G/T;2:86466851_G/A;2:86478647_C/T
Follicular lymphoma	545	MAP2	Novel	0.000145453	2	2:209690608_G/A;2:209693410_G/T
Polymyalgia rheumatica	93569	CRYBG1	Novel	0.000145994	7	6:106511473_T/G;6:106512558_G/A;6:106512954_G/A;6:106519739_C/T;6:106520375_G/T;6:106521391_T/C;6:106530315_C/T
Polymyalgia rheumatica	93569	SCN5A	Novel	0.000146019	5	3:38550356_G/C;3:38550362_A/G;3:38555720_T/C;3:38603887_G/T;3:38613787_G/A
Follicular lymphoma	545	TRAK1	Novel	0.000146354	2	3:42210006_G/C;3:42219584_G/A
Trigeminal neuralgia	221091	LRP2	Novel	0.000146985	5	2:169132617_A/G;2:169152881_G/T;2:169204240_C/T;2:169206862_A/T;2:169226426_T/C
Systemic lupus erythematosus	536	TGM5	Novel	0.000147595	3	15:43252898_G/C;15:43260465_G/T;15:43260546_G/C
Interstitial cystitis	37202	LACTBL1	Novel	0.00014868	2	1:22953111_C/T;1:22953531_G/GCAC
Complex regional pain syndrome	83452	C10orf67	Novel	0.000149673	2	10:23344638_C/G;10:23344731_A/G
Immune thrombocytopenic purpura	3002	SDSL	Novel	0.000150406	2	12:113436762_GC/G;12:113436789_G/A
Polymyalgia rheumatica	93569	CYP4F12	Novel	0.000150644	3	19:15673560_C/T;19:15673626_C/T;19:15683665_C/T
Benign epithelial tumor of salivary glands	276148	AHNAK2	Novel	0.000152154	10	14:104945007_AGGGCATCTTGAACTT/A;14:104945652_C/T;14:104945991_C/T;14:104948694_C/G;14:104948969_G/A;14:104949156_C/A;14:104951261_G/A;14:104951304_T/C;14:104952044_G/A;14:104954197_C/A
Interstitial cystitis	37202	MUC16	Novel	0.000153628	6	19:8894940_G/T;19:8897518_G/A;19:8898964_C/T;19:8916887_C/T;19:8959147_T/C;19:8971780_G/T
Hereditary hemorrhagic telangiectasia	774	ESPNL	Novel	0.000156	2	2:238130188_C/G;2:238131424_G/A
Benign epithelial tumor of salivary glands	276148	CACNA2D2	Novel	0.000156745	2	3:50364700_G/A;3:50364728_G/A
Multiple myeloma	29073	DNAAF1	Novel	0.000157492	3	16:84170257_C/T;16:84170290_C/G;16:84174688_A/T
Multiple myeloma	29073	SI	Novel	0.000159412	3	3:164998629_C/T;3:165023746_A/G;3:165046998_A/C
Preeclampsia	275555	RHD	Novel	0.000159515	2	1:25301618_G/C;1:25321889_G/C
Meningioma	2495	HLA-DRB5	Novel	0.0001598	6	6:32519465_G/A;6:32521977_T/TCC;6:32522067_C/T;6:32522069_A/T;6:32522136_A/G;6:32522172_G/A
Polycythemia vera	729	ZC3H3	Novel	0.000161471	3	8:143538158_A/C;8:143538164_C/G;8:143538490_G/A
B-cell chronic lymphocytic leukemia	67038	NOD2	Novel	0.000162927	5	16:50707880_C/T;16:50710777_A/G;16:50711203_C/T;16:50712175_C/T;16:50712288_G/A
Essential thrombocythemia	3318	FCGBP	Novel	0.000163201	3	19:39877190_G/A;19:39893494_A/C;19:39894036_C/A
Pleural mesothelioma	50251	VPS13B	Novel	0.000163863	2	8:99442576_A/G;8:99778930_G/A
Polycythemia vera	729	EXD3	Novel	0.00016474	3	9:137307152_C/T;9:137352777_C/T;9:137356297_C/T
Giant cell arteritis	397	VEZT	Novel	0.000168059	2	12:95282430_C/T;12:95287716_C/A
Myasthenia gravis	589	PRAMEF6	Novel	0.000169	2	1:12941455_G/T;1:12941461_T/A
Idiopathic/heritable pulmonary arterial hypertension	422	GPRC5C	Novel	0.000170214	2	17:74432067_A/T;17:74439939_G/A
Immune thrombocytopenic purpura	3002	PBXIP1	Novel	0.000170301	2	1:154946713_C/T;1:154948211_C/T
Cerebral arteriovenous malformation	46724	MUC4	Novel	0.000171323	2	3:195779554_A/G;3:195787103_T/C
Normal pressure hydrocephalus	314928	FLG2	Novel	0.000172629	2	1:152355066_T/G;1:152355334_C/A
Non-syndromic genetic deafness	87884	NLRP5	Novel	0.000174131	2	19:56004060_G/A;19:56027918_G/A
Non-syndromic genetic deafness	87884	HLA-C	Novel	0.000174826	8	6:31270056_T/C;6:31270085_T/C;6:31270402_C/T;6:31271168_C/T;6:31271337_G/T;6:31271339_G/A;6:31271599_C/T;6:31271824_C/T
Polymyalgia rheumatica	93569	CEP135	Novel	0.000175801	3	4:55974908_G/A;4:55981344_A/G;4:56011950_G/A
Aspergillosis	1163	PRR12	Novel	0.000176637	3	19:49596935_G/A;19:49597708_G/A;19:49616036_G/T
Pneumonia caused by Pseudomonas aeruginosa infection	90066	ANK3	Novel	0.000178425	2	10:60070826_T/C;10:60073656_A/G
Immune thrombocytopenic purpura	3002	SCRN2	Novel	0.000179211	2	17:47840230_A/G;17:47840242_G/A
Myasthenia gravis	589	MYOM3	Novel	0.00017944	2	1:24108029_G/C;1:24108047_G/T
Non-syndromic genetic deafness	87884	HSPG2	Novel	0.000180714	2	1:21833508_C/T;1:21885109_C/T
Extrapelvic endometriosis	137820	MUC20	Novel	0.000181905	2	3:195725803_G/C;3:195725943_C/T
Sarcoidosis	797	KRTAP4-5	Novel	0.000182328	3	17:41149343_C/T;17:41149524_G/GGCAGCAGCTGGGGCA;17:41149659_G/GGCAGCAGGTGGTCCT
Extrapelvic endometriosis	137820	C6orf132	Novel	0.000183012	2	6:42105293_G/C;6:42105310_G/C
Anal fistula	228113	ZNF574	Novel	0.000184322	2	19:42080063_G/A;19:42080108_G/C
Benign epithelial tumor of salivary glands	276148	MUC4	Novel	0.000184399	65	3:195778882_A/G;3:195779102_A/G;3:195779137_G/C;3:195779189_C/G;3:195779205_C/G;3:195779266_A/G;3:195779275_A/G;3:195779276_G/T;3:195779301_G/C;3:195779468_T/G;3:195779543_G/C;3:195779554_A/G;3:195779589_G/C;3:195779755_G/A;3:195779833_T/C;3:195780016_A/G;3:195780053_C/T;3:195780119_C/G;3:195780212_T/C;3:195780215_C/G;3:195780380_G/T;3:195780445_G/A;3:195780907_G/A;3:195781003_G/T;3:195781052_C/T…
Non-syndromic genetic deafness	87884	COL18A1	Novel	0.000184434	2	21:45456647_T/TG;21:45504511_C/CGGCCCCCCA
Follicular lymphoma	545	GOLGA8K	Novel	0.000185805	5	15:32393122_G/C;15:32393299_C/G;15:32396434_C/G;15:32401361_T/C;15:32401403_T/A
Meningioma	2495	ATG2A	Novel	0.000186257	2	11:64902382_G/A;11:64906435_C/T
Interatrial communication	1478	ZNF764	Novel	0.000188209	2	16:30555372_C/T;16:30555825_C/T
Malaria	673	TBL3	Novel	0.000189769	2	16:1975254_G/A;16:1977194_C/T
Polycythemia vera	729	XPC	Novel	0.000189956	2	3:14178523_G/C;3:14178532_C/G
Pleural mesothelioma	50251	MUC5B	Novel	0.000190059	5	11:1242957_C/T;11:1243474_C/G;11:1244628_C/T;11:1245129_C/T;11:1250829_G/C
Von Willebrand disease	903	IQSEC3	Novel	0.000195604	2	12:67168_G/C;12:125763_C/T
Multiple myeloma	29073	MUC5B	Novel	0.000195862	29	11:1226857_G/A;11:1240854_C/T;11:1241310_C/T;11:1242957_C/T;11:1243062_C/G;11:1243474_C/G;11:1244109_A/G;11:1244154_T/C;11:1244601_T/C;11:1244628_C/T;11:1245129_C/T;11:1245426_G/A;11:1245662_C/T;11:1246142_A/G;11:1246497_T/C;11:1246506_G/A;11:1248189_T/C;11:1248327_C/T;11:1248929_T/C;11:1249152_C/G;11:1249152_C/T;11:1249356_G/A;11:1249830_A/C;11:1249847_G/T;11:1250922_C/T;11:1251371_G/A;11:125156…
Polycythemia vera	729	ADGRA3	Novel	0.000197739	2	4:22401520_G/A;4:22442704_G/A
Polymyalgia rheumatica	93569	C4orf19	Novel	0.000197943	2	4:37590161_G/A;4:37590786_A/G
Non-syndromic genetic deafness	87884	FASN	Novel	0.000198095	3	17:82081633_C/T;17:82089118_C/T;17:82091278_C/A
Refractory anemia with excess blasts	86839	PUS1	Novel	0.000198513	2	12:131932088_C/T;12:131932268_G/A
Cardiogenic shock	97292	HLA-C	Novel	0.000201319	3	6:31271132_G/T;6:31271133_T/C;6:31271824_C/T
Radiation proctitis	70475	CSPP1	Novel	0.000203444	2	8:67118817_G/A;8:67190742_T/C
Extrapelvic endometriosis	137820	FLG	Novel	0.000203825	2	1:152307499_G/C;1:152312893_C/T
Polymyalgia rheumatica	93569	LEXM	Novel	0.000204066	3	1:54813813_G/GA;1:54841634_G/A;1:54841674_T/G
Anal fistula	228113	SPATA31A3	Novel	0.000204261	8	9:66986615_G/A;9:66986705_C/T;9:66987228_T/G;9:66988360_G/A;9:66988465_G/T;9:66989714_C/T;9:66989992_G/A;9:66992373_C/T
Interstitial cystitis	37202	TET1	Novel	0.00020431	3	10:68644831_G/A;10:68646990_A/G;10:68690825_G/A
Polymyalgia rheumatica	93569	PMFBP1	Novel	0.000205079	4	16:72119809_G/GA;16:72130341_G/C;16:72136509_C/A;16:72136570_G/A
Follicular lymphoma	545	PIEZO1	Novel	0.000205369	4	16:88715666_T/C;16:88720644_G/A;16:88726747_C/T;16:88737956_C/T
Idiopathic/heritable pulmonary arterial hypertension	422	HLA-DRB5	Novel	0.000205479	11	6:32521954_G/C;6:32521955_T/A;6:32521956_A/C;6:32521977_T/TCC;6:32522058_C/G;6:32522069_A/T;6:32522136_A/G;6:32522142_G/A;6:32522158_C/G;6:32530180_C/CAG;6:32530181_A/AGC
Sarcoidosis	797	HLA-DRB1	Known	0.000207807	13	6:32581568_G/GCA;6:32581574_G/A;6:32581575_G/C;6:32584214_A/G;6:32584222_T/G;6:32584280_C/G;6:32584283_A/G;6:32584314_G/T;6:32584361_G/C;6:32584363_T/A;6:32589659_C/G;6:32589669_G/C;6:32589709_T/A
Polycythemia vera	729	SYNE1	Novel	0.00020891	7	6:152148069_G/A;6:152180281_C/T;6:152364955_G/T;6:152390293_C/T;6:152416438_C/T;6:152436089_G/A;6:152450832_A/G
Complex regional pain syndrome	83452	RCL1	Novel	0.000210272	2	9:4826961_C/G;9:4833154_G/A
Essential thrombocythemia	3318	USP42	Novel	0.000211917	2	7:6153934_A/G;7:6154240_G/T
Polymyalgia rheumatica	93569	OBI1	Novel	0.000214515	2	13:78616084_A/C;13:78638999_T/G
Anal fistula	228113	PRDM2	Novel	0.00021468	7	1:13778626_TGAA/T;1:13778643_ATG/A;1:13778646_AT/A;1:13780748_C/T;1:13781564_AAAG/A;1:13782528_C/T;1:13782589_T/G
Interatrial communication	1478	MAP4	Novel	0.000215866	4	3:47852796_T/C;3:47910925_T/C;3:47911992_C/G;3:47916251_T/C
Marfan syndrome	558	PRR22	Novel	0.000216072	2	19:5783603_T/A;19:5783684_G/T
Polycythemia vera	729	CEP290	Novel	0.000216548	3	12:88060951_A/G;12:88102849_C/T;12:88125356_C/T
Radiation proctitis	70475	LAMA5	Novel	0.000218518	6	20:62324457_C/A;20:62326876_C/T;20:62327909_G/A;20:62332705_G/A;20:62336342_G/A;20:62351710_G/A
Anal fistula	228113	OR52E8	Novel	0.000219042	2	11:5857379_G/C;11:5857387_G/A
Polymyalgia rheumatica	93569	RP1	Novel	0.000219175	3	8:54627708_C/T;8:54649137_G/T;8:54679430_CA/C
B-cell chronic lymphocytic leukemia	67038	OR9I1	Novel	0.000219458	2	11:58118518_C/G;11:58118970_G/A
Immune thrombocytopenic purpura	3002	ANKRD36	Novel	0.000219464	2	2:97142657_C/G;2:97167731_G/A
Chronic myeloid leukemia	521	DEFA4	Novel	0.000220529	2	8:6936877_G/A;8:6936878_C/G
Essential thrombocythemia	3318	RGPD4	Novel	0.00022388	2	2:107838873_G/T;2:107882682_G/A
Polymyalgia rheumatica	93569	AC093525.2;TBC1D24	Novel	0.000223944	2	16:2496317_C/T;16:2497026_G/A
Multiple myeloma	29073	POM121C	Novel	0.00022539	5	7:75418807_G/A;7:75422595_C/G;7:75437594_C/T;7:75441056_C/T;7:75441475_C/G
Narcolepsy type 1	2073	SDHD	Novel	0.00022849	2	11:112086941_G/A;11:112087953_A/G
Sarcoidosis	797	CACNB4	Novel	0.000230931	2	2:152098968_G/C;2:152099007_G/A
Anal fistula	228113	ABCA6	Novel	0.000231	3	17:69085077_C/T;17:69096746_C/T;17:69112257_C/T
B-cell chronic lymphocytic leukemia	67038	MUC6	Novel	0.000233226	8	11:1013992_C/T;11:1016742_C/T;11:1016978_T/G;11:1017041_G/T;11:1017302_G/C;11:1018090_G/T;11:1018093_G/T;11:1026001_G/A
Chronic myelomonocytic leukemia	98823	TTC31	Novel	0.000235507	3	2:74492689_G/A;2:74492952_C/T;2:74492971_T/A
Giant cell arteritis	397	TTN	Novel	0.000235766	11	2:178580188_A/G;2:178590625_C/T;2:178621496_C/T;2:178663290_T/C;2:178672473_C/T;2:178675734_G/T;2:178718033_T/C;2:178720585_G/A;2:178731827_T/C;2:178777862_C/G;2:178779308_A/G
Preeclampsia	275555	BRAT1	Novel	0.000238919	6	7:2538547_C/T;7:2538673_C/T;7:2538737_G/A;7:2542173_A/C;7:2543261_C/G;7:2543273_C/T
Systemic lupus erythematosus	536	AGRN	Novel	0.000239824	5	1:1020239_G/C;1:1046833_G/C;1:1047342_A/G;1:1048126_C/T;1:1049998_G/A
Sarcoidosis	797	CNTN5	Novel	0.000239981	2	11:99845159_T/G;11:100271218_G/A
Granulomatosis with polyangiitis	900	LBP	Novel	0.000243481	3	20:38354379_C/G;20:38354411_G/A;20:38373945_G/A
Non-syndromic genetic deafness	87884	MUC12	Novel	0.000244732	5	7:100992533_C/T;7:100998517_C/G;7:100999823_C/T;7:101000551_C/G;7:101006566_C/T
Systemic lupus erythematosus	536	DNAH9	Novel	0.000244852	3	17:11640279_C/T;17:11768596_G/C;17:11937357_C/G
Polymyalgia rheumatica	93569	PIK3AP1	Novel	0.000245053	2	10:96632941_C/T;10:96709780_C/A
Polymyalgia rheumatica	93569	KIF25	Novel	0.000251148	2	6:168030814_A/T;6:168034024_C/A
Idiopathic achalasia	930	MUC12	Novel	0.000251305	3	7:100993579_T/C;7:100998211_A/G;7:100999705_G/A
Trigeminal neuralgia	221091	SEC16B	Novel	0.000251916	2	1:177932494_G/A;1:177936353_A/T
Non-syndromic genetic deafness	87884	LLGL2	Novel	0.000253057	2	17:75563152_G/A;17:75571720_G/A
Sarcoidosis	797	DNAH14	Novel	0.000253116	12	1:224964520_C/T;1:224964551_C/T;1:225043934_GT/G;1:225080725_A/T;1:225082722_A/T;1:225147216_CAATT/C;1:225303213_C/T;1:225307461_G/T;1:225340473_G/T;1:225346159_A/G;1:225346208_T/C;1:225399269_A/T
Immune thrombocytopenic purpura	3002	SORCS2	Novel	0.000254931	2	4:7697242_A/G;4:7714334_C/T
Complex regional pain syndrome	83452	MYH1	Novel	0.000255396	2	17:10500644_G/A;17:10507936_C/T
Polymyalgia rheumatica	93569	ACAN	Novel	0.000256315	12	15:88838777_C/A;15:88838791_G/A;15:88838822_G/A;15:88845819_T/C;15:88847261_G/A;15:88847282_C/T;15:88856279_G/A;15:88856755_C/G;15:88856812_G/C;15:88857110_C/T;15:88857953_T/A;15:88858152_G/A
Granulomatosis with polyangiitis	900	FAT3	Novel	0.00025801	2	11:92354793_G/A;11:92800877_G/T
Anal fistula	228113	OR8U1	Novel	0.000258131	3	11:56375862_A/G;11:56376156_A/G;11:56376467_A/G
Acute liver failure	90062	KIAA1522	Novel	0.000260499	2	1:32770882_G/A;1:32771251_C/G
Polycythemia vera	729	MARCHF10	Novel	0.000264019	2	17:62701646_G/A;17:62736189_G/A
Granulomatosis with polyangiitis	900	SYNE1	Novel	0.000264886	4	6:152148069_G/A;6:152180281_C/T;6:152364955_G/T;6:152425547_C/A
Multiple myeloma	29073	TBC1D3B	Novel	0.000265207	4	17:36166510_T/C;17:36167617_C/G;17:36169091_T/C;17:36172384_G/C
Follicular lymphoma	545	POTEF	Novel	0.000266909	2	2:130074683_A/G;2:130120485_C/G
Radiation proctitis	70475	FAT1	Novel	0.000267979	2	4:186597762_T/G;4:186601353_C/G
Polymyalgia rheumatica	93569	DOCK4	Novel	0.000268725	2	7:111728425_G/A;7:111877171_T/C
Polycythemia vera	729	FCGBP	Novel	0.000270411	9	19:39889825_C/T;19:39893459_G/A;19:39893485_G/A;19:39893494_A/C;19:39893949_C/T;19:39894036_C/A;19:39894237_C/T;19:39902810_C/G;19:39915630_G/A
Amoebiasis due to Entamoeba histolytica	67	CLTCL1	Novel	0.000270519	4	22:19180775_C/T;22:19183443_C/T;22:19242842_T/C;22:19275691_G/A
Radiation proctitis	70475	ABCG2	Novel	0.000270921	2	4:88092344_C/T;4:88113437_C/T
Sarcoidosis	797	ANKRD36	Novel	0.000271124	3	2:97142657_C/G;2:97167731_G/A;2:97196749_A/G
Preeclampsia	275555	AHNAK2	Novel	0.000271212	4	14:104949415_A/T;14:104950361_A/G;14:104951261_G/A;14:104951304_T/C
Sarcoidosis	797	NLRP3	Novel	0.00027127	2	1:247424912_G/A;1:247429610_A/G
Undetermined colitis	103920	MDC1	Novel	0.00027238	4	6:30705236_A/G;6:30705386_T/G;6:30712186_A/C;6:30713191_C/T
Interstitial cystitis	37202	SYNE2	Novel	0.000273355	6	14:64080605_G/C;14:64107570_G/A;14:64210033_C/T;14:64220587_G/A;14:64221672_C/T;14:64224488_G/A
Endophthalmitis	199323	TPR	Novel	0.000275118	2	1:186360827_A/G;1:186367896_T/A
Essential thrombocythemia	3318	CRTAC1	Novel	0.00027568	2	10:97884280_C/T;10:97923365_G/A
Interatrial communication	1478	MYL5	Novel	0.000278762	2	4:679983_C/T;4:680584_A/G
Systemic lupus erythematosus	536	MAGI2	Novel	0.000280465	2	7:78078935_C/T;7:78194930_C/T
Polymyalgia rheumatica	93569	DUOX2	Novel	0.000284341	9	15:45097255_G/C;15:45098015_C/T;15:45100107_C/T;15:45100131_C/T;15:45101227_TGAAC/T;15:45101850_C/T;15:45105795_C/T;15:45106552_C/T;15:45111769_A/G
Early-onset autosomal dominant Alzheimer disease	1020	CMYA5	Novel	0.000285734	3	5:79729262_A/G;5:79730547_T/G;5:79730611_G/A
Hereditary hemorrhagic telangiectasia	774	TANC1	Novel	0.00028608	2	2:159163352_G/A;2:159172182_T/G
Polymyalgia rheumatica	93569	GRAMD1A	Novel	0.000286657	2	19:35013606_G/A;19:35014388_G/A
Sarcoidosis	797	MYH9	Novel	0.000286716	4	22:36285872_C/T;22:36289246_G/A;22:36292132_G/A;22:36349101_G/A
Osteochondritis dissecans	2764	FAM86B2	Novel	0.000287222	2	8:12428782_C/T;8:12430369_C/T
Radiation proctitis	70475	MUC4	Novel	0.000287545	21	3:195779143_G/A;3:195779189_C/G;3:195779205_C/G;3:195779540_C/T;3:195779687_G/C;3:195779755_G/A;3:195779852_T/C;3:195781994_C/A;3:195783189_G/C;3:195783211_G/A;3:195783367_A/G;3:195783533_T/A;3:195783826_G/A;3:195784105_C/A;3:195785335_A/G;3:195785726_G/A;3:195786298_A/G;3:195787271_G/C;3:195787292_C/T;3:195787511_G/C;3:195787873_G/C
Eosinophilic granulomatosis with polyangiitis	183	HLA-A	Novel	0.000291883	4	6:29942943_AG/A;6:29943334_ACC/A;6:29943338_G/GAA;6:29943342_G/C
Systemic lupus erythematosus	536	POTEG	Novel	0.000292751	3	14:19416349_A/G;14:19433911_C/T;14:19434120_A/G
Mantle cell lymphoma	52416	WASHC2C	Novel	0.000293722	2	10:45753193_C/T;10:45753201_T/C
Idiopathic/heritable pulmonary arterial hypertension	422	TLR6	Novel	0.000293872	2	4:38828081_C/T;4:38829386_C/T
B-cell chronic lymphocytic leukemia	67038	MICAL3	Novel	0.000294447	4	22:17817512_C/T;22:17818181_A/C;22:17818742_T/C;22:17875494_G/A
Interatrial communication	1478	EPS8	Novel	0.000295305	2	12:15623230_A/C;12:15650927_A/G
Radiation proctitis	70475	PCDHA12	Novel	0.000296138	2	5:140877744_G/T;5:140982540_C/G
Polymyalgia rheumatica	93569	APC2	Novel	0.000297123	5	19:1455154_T/C;19:1457007_C/T;19:1466345_C/T;19:1467668_G/C;19:1469470_G/A
Sarcoidosis	797	POM121	Novel	0.000297165	3	7:72942565_G/A;7:72942955_G/A;7:72948469_G/C
Polymyositis	732	MEFV	Novel	0.000298706	2	16:3249468_C/T;16:3249586_G/A
Follicular lymphoma	545	CSPG4	Novel	0.000300567	4	15:75676580_C/T;15:75687322_T/C;15:75689086_C/T;15:75689096_C/T
Anal fistula	228113	AFDN	Novel	0.000300635	2	6:167922936_C/T;6:167965877_C/T
CREST syndrome	90290	CCDC180	Novel	0.000302409	2	9:97318541_C/G;9:97354688_A/G
Idiopathic achalasia	930	SDK2	Novel	0.000305646	2	17:73401187_T/C;17:73424036_C/A
Anal fistula	228113	ZNF354A	Novel	0.000305873	2	5:178713241_G/A;5:178713535_T/C
Follicular lymphoma	545	SPATA31A1	Novel	0.000309874	6	9:39357773_G/C;9:39358855_C/T;9:39359540_G/C;9:39359644_C/T;9:39360731_C/A;9:39361079_C/T
Non-syndromic genetic deafness	87884	ATP5F1B	Novel	0.000310519	2	12:56643425_T/C;12:56645296_C/T
Polycythemia vera	729	SCN5A	Novel	0.000312551	2	3:38550362_A/G;3:38613799_G/A
B-cell chronic lymphocytic leukemia	67038	ADCY10	Novel	0.000314116	3	1:167832988_C/T;1:167845675_G/T;1:167905121_T/G
Marfan syndrome	558	FLG	Novel	0.000314808	2	1:152311277_C/A;1:152312173_C/T
Polycythemia vera	729	MUC5B	Novel	0.000314899	12	11:1226857_G/A;11:1243062_C/G;11:1243474_C/G;11:1243536_C/T;11:1244154_T/C;11:1244628_C/T;11:1245426_G/A;11:1245662_C/T;11:1247307_C/T;11:1249152_C/G;11:1250829_G/C;11:1251567_G/T
Refractory anemia with excess blasts	86839	DDX51	Novel	0.000315981	2	12:132142820_G/A;12:132143736_C/T
Anal fistula	228113	ZYX	Novel	0.000316655	2	7:143381770_C/T;7:143383096_T/C
B-cell chronic lymphocytic leukemia	67038	MUC12	Novel	0.000323804	29	7:100990657_G/A;7:100991077_C/T;7:100992055_A/G;7:100992293_A/C;7:100992533_C/T;7:100993046_G/A;7:100993102_G/A;7:100993579_T/C;7:100993792_C/T;7:100994275_G/A;7:100994876_C/T;7:100995361_G/C;7:100996246_G/T;7:100997041_C/T;7:100998211_A/G;7:100998517_C/G;7:100999201_G/A;7:100999547_C/T;7:100999705_G/A;7:101000107_G/A;7:101000551_C/G;7:101000846_C/T;7:101001344_C/T;7:101002774_A/T;7:101003692_C/T…
Polymyalgia rheumatica	93569	LBX1	Novel	0.000323887	2	10:101227403_G/T;10:101228590_G/A
Trigeminal neuralgia	221091	PCDHGA9	Novel	0.000324351	2	5:141403923_G/T;5:141409737_G/C
Classic Hodgkin lymphoma, nodular sclerosis type	98843	POLG	Novel	0.000324456	2	15:89330133_C/G;15:89333596_TTGCTGC/T
Autosomal dominant polycystic kidney disease	730	SLC7A11	Novel	0.000324847	2	4:138183260_T/C;4:138223241_T/C
Anal fistula	228113	PRX	Novel	0.000327137	5	19:40394272_TTCC/T;19:40395166_C/A;19:40395804_G/C;19:40396701_C/T;19:40397136_C/T
Radiation proctitis	70475	NLRP8	Novel	0.000328268	3	19:55947936_A/C;19:55962195_C/A;19:55976253_C/G
Cerebral arteriovenous malformation	46724	FREM2	Novel	0.000329127	3	13:38689509_G/A;13:38689652_G/A;13:38689946_C/G
Anal fistula	228113	EXOC3L1	Novel	0.00032989	5	16:67186328_G/A;16:67186596_T/C;16:67186838_G/C;16:67188925_A/T;16:67189096_G/A
Anal fistula	228113	LTBP1	Novel	0.000330292	7	2:32947621_A/ACCGCCG;2:32947621_A/ACCG;2:33021167_C/T;2:33262806_C/A;2:33280109_G/T;2:33280135_G/A;2:33347499_G/A
B-cell chronic lymphocytic leukemia	67038	PDE3A	Novel	0.000330454	2	12:20369580_A/C;12:20616336_G/A
Pleural mesothelioma	50251	WDR62	Novel	0.000332509	2	19:36058855_G/A;19:36103640_C/T
Essential thrombocythemia	3318	MUC20	Novel	0.000334847	2	3:195721040_TTTC/T;3:195724763_G/A
Systemic lupus erythematosus	536	CEP250	Novel	0.000335333	3	20:35490691_G/A;20:35504343_C/T;20:35504385_G/A
Hereditary hemorrhagic telangiectasia	774	MUC4	Novel	0.000336986	8	3:195779642_C/T;3:195781436_T/C;3:195781831_G/A;3:195781964_C/T;3:195783189_G/C;3:195785324_C/T;3:195787100_T/G;3:195787340_T/C
Immune thrombocytopenic purpura	3002	ATXN1	Novel	0.000340258	3	6:16306627_G/A;6:16327633_G/GTGCTGCTGC;6:16327672_C/CTGCTGCTGA
Systemic lupus erythematosus	536	KDM1B	Novel	0.0003426	2	6:18171430_A/C;6:18197590_T/C
Anal fistula	228113	ZNF267	Novel	0.000346068	9	16:31916032_C/T;16:31916177_A/C;16:31916201_A/G;16:31916208_T/A;16:31916258_A/G;16:31916261_C/A;16:31916292_A/T;16:31916297_C/G;16:31916322_T/A
Hemophilia A	98878	SYNE1	Novel	0.000346462	2	6:152364955_G/T;6:152390293_C/T
Chronic myeloproliferative disease, unclassifiable	86830	KIF26A	Novel	0.000349775	2	14:104175649_C/G;14:104179690_G/A
Interstitial cystitis	37202	TPSB2	Novel	0.000350035	4	16:1229283_T/C;16:1229344_C/T;16:1229346_G/A;16:1229908_C/G
Granulomatosis with polyangiitis	900	ATAD3B	Novel	0.000351624	2	1:1478731_C/T;1:1495686_T/C
Cardiogenic shock	97292	ANKRD34B	Novel	0.000351969	2	5:80559007_A/G;5:80559116_T/C
Interstitial cystitis	37202	TPR	Novel	0.000352097	2	1:186334388_T/C;1:186344065_C/T
Cerebral arteriovenous malformation	46724	TPSB2	Novel	0.000352488	3	16:1229283_T/C;16:1229293_C/T;16:1229908_C/G
Systemic lupus erythematosus	536	MUC17	Novel	0.000353322	7	7:101020139_C/A;7:101032257_C/A;7:101035200_A/T;7:101036473_C/G;7:101038480_C/T;7:101038488_C/A;7:101039290_T/C
Idiopathic achalasia	930	KIR2DL3	Novel	0.000353645	3	19:54743878_C/T;19:54751733_G/T;19:54751746_C/CA
Polymyalgia rheumatica	93569	COL5A3	Novel	0.000353653	3	19:9969648_G/A;19:9991816_G/A;19:10006100_C/T
Interatrial communication	1478	CDCA2	Novel	0.000354574	2	8:25488557_G/C;8:25507295_A/G
Pleural mesothelioma	50251	STARD9	Novel	0.000357299	3	15:42585561_A/G;15:42661174_A/G;15:42691958_C/G
B-cell chronic lymphocytic leukemia	67038	SH3TC2	Novel	0.000359463	3	5:149008949_C/T;5:149026671_T/C;5:149040658_G/A
Anal fistula	228113	KRTAP4-6	Novel	0.000360598	2	17:41139958_C/T;17:41140007_G/C
Burning mouth syndrome	353253	MDC1	Novel	0.00036219	2	6:30708053_T/A;6:30712944_G/A
Interatrial communication	1478	KIAA1549	Novel	0.000362284	3	7:138894499_G/A;7:138911239_T/A;7:138918968_C/G
Normal pressure hydrocephalus	314928	VCAN	Novel	0.000363727	2	5:83512253_C/T;5:83519829_T/A
Radiation proctitis	70475	NLRC5	Novel	0.000364853	2	16:57033629_G/A;16:57079256_G/A
Von Willebrand disease	903	VPS8	Novel	0.000367963	2	3:184886122_G/A;3:184930527_G/A
Idiopathic/heritable pulmonary arterial hypertension	422	NUP107	Novel	0.000368353	2	12:68692017_G/A;12:68709259_A/T
Multiple myeloma	29073	CYP1A2	Novel	0.000369694	2	15:74751198_C/T;15:74754828_C/T
Radiation proctitis	70475	PPIAL4C	Novel	0.000371574	2	1:149584016_G/A;1:149584199_C/T
Interatrial communication	1478	HLA-DQB2	Novel	0.000371669	4	6:32758907_T/C;6:32758915_C/T;6:32758979_A/G;6:32758997_C/T
Anal fistula	228113	POM121C	Novel	0.000374944	7	7:75418807_G/A;7:75421608_T/C;7:75422556_CAG/C;7:75422595_C/G;7:75437594_C/T;7:75441099_T/A;7:75441475_C/G
Pleural mesothelioma	50251	DST	Novel	0.000376639	2	6:56620598_T/C;6:56620698_C/G
Preeclampsia	275555	KANSL1L	Novel	0.000377856	2	2:210153919_C/T;2:210153978_G/A
Polycythemia vera	729	SALL2	Novel	0.000379339	3	14:21522208_T/G;14:21522763_A/G;14:21525225_G/A
Sarcoidosis	797	SLC44A1	Novel	0.000379866	2	9:105244890_T/A;9:105374607_A/G
Normal pressure hydrocephalus	314928	BRAT1	Novel	0.000381978	3	7:2538547_C/T;7:2538737_G/A;7:2543273_C/T
Polymyalgia rheumatica	93569	CCP110	Novel	0.000384021	2	16:19536547_C/G;16:19540705_G/A
Trigeminal neuralgia	221091	APOB	Novel	0.000386087	6	2:21001971_G/A;2:21003040_C/T;2:21007033_T/C;2:21009172_C/T;2:21015495_C/T;2:21015541_C/G
Anal fistula	228113	KIF15	Novel	0.000389242	4	3:44786567_C/T;3:44801967_G/T;3:44815014_G/C;3:44838351_C/T
Anal fistula	228113	PRR16	Novel	0.000396137	2	5:120686311_T/C;5:120686410_C/T
Systemic lupus erythematosus	536	HMCN1	Novel	0.000396902	5	1:185965822_G/T;1:186007238_A/G;1:186015152_TTTGTAGTTCCA/T;1:186082892_G/A;1:186103595_G/A
Benign epithelial tumor of salivary glands	276148	MYRIP	Novel	0.0003974	3	3:40044238_A/G;3:40044239_G/A;3:40182317_C/T
Interatrial communication	1478	WDR62	Novel	0.000399461	2	19:36103640_C/T;19:36103774_C/G
Polycythemia vera	729	LMOD3	Novel	0.000405823	3	3:69118710_A/G;3:69119165_T/C;3:69119929_T/G
Follicular lymphoma	545	KIF26A	Novel	0.000407889	2	14:104176385_G/C;14:104177464_C/T
Anal fistula	228113	GANAB	Novel	0.000408395	2	11:62632636_G/A;11:62632644_T/C
Radiation proctitis	70475	TPP1	Novel	0.000409619	2	11:6617713_G/A;11:6619387_G/T
Essential thrombocythemia	3318	KIF14	Novel	0.000410713	2	1:200559427_T/C;1:200565127_T/A
B-cell chronic lymphocytic leukemia	67038	HMCN2	Novel	0.000411294	4	9:130349110_G/C;9:130354885_G/A;9:130360595_C/T;9:130362906_C/T
Sarcoidosis	797	NOTCH2	Novel	0.000413032	6	1:119915499_A/T;1:119915647_G/C;1:119916628_G/T;1:119925578_A/T;1:119926524_T/C;1:119935502_A/C
Preeclampsia	275555	EPPK1	Novel	0.000414661	3	8:143867061_A/T;8:143868132_C/T;8:143869031_G/A
Cardiogenic shock	97292	PAQR6	Novel	0.000416138	3	1:156243904_C/T;1:156244810_G/A;1:156244850_C/A
Addison disease	85138	MUC17	Novel	0.000418042	3	7:101032659_A/G;7:101034004_G/A;7:101034592_C/T
Acute liver failure	90062	FAM20C	Novel	0.000422892	2	7:195594_G/A;7:256004_T/A
Polymyalgia rheumatica	93569	COLCA2	Novel	0.000423864	2	11:111304928_C/T;11:111306577_T/G
Benign epithelial tumor of salivary glands	276148	BSN	Novel	0.000424398	3	3:49625133_C/T;3:49656797_G/A;3:49663149_G/A
Pneumonia caused by Pseudomonas aeruginosa infection	90066	TTN	Novel	0.000426156	3	2:178528964_G/A;2:178675734_G/T;2:178779048_C/T
Chronic myeloproliferative disease, unclassifiable	86830	SYNM	Novel	0.000427928	2	15:99105416_G/C;15:99131061_G/A
Sarcoidosis	797	SUPT7L	Novel	0.000429373	2	2:27655461_C/T;2:27661032_T/G
Aspergillosis	1163	PLOD2	Novel	0.000430442	2	3:146104306_T/C;3:146106560_G/A
Primary biliary cholangitis	186	IGSF10	Novel	0.000433328	3	3:151443542_T/A;3:151445177_C/A;3:151447744_G/C
Aspergillosis	1163	KRTAP10-7	Novel	0.000435608	2	21:44600806_A/G;21:44600827_G/C
Acute transverse myelitis	139417	FER1L6	Novel	0.0004389	2	8:123966166_T/A;8:124060286_T/G
Polycythemia vera	729	BCO2	Novel	0.000439406	2	11:112199708_A/G;11:112202066_A/G
Hereditary spherocytosis	822	ORAI1	Novel	0.000439477	3	12:121626865_G/GGCCCC;12:121626873_C/CA;12:121626882_G/GT
Follicular lymphoma	545	PAK6	Novel	0.000440046	2	15:40272365_C/T;15:40272639_G/A
Huntington disease	399	THNSL1	Novel	0.000442298	2	10:25023939_C/G;10:25024419_A/G
Classic Hodgkin lymphoma, nodular sclerosis type	98843	MAP3K19	Novel	0.00044334	2	2:134986437_T/C;2:134986846_C/G
Polymyalgia rheumatica	93569	KRT7	Novel	0.000446148	3	12:52237525_A/C;12:52245451_C/T;12:52248642_C/T
Acute liver failure	90062	POTEJ	Novel	0.00044754	2	2:130646169_G/A;2:130656837_G/C
Preeclampsia	275555	HCK	Novel	0.000448379	2	20:32071729_G/A;20:32086664_C/T
Malignant epithelial tumor of salivary glands	276145	FAT1	Novel	0.000448838	2	4:186613132_A/C;4:186708945_C/T
Primary biliary cholangitis	186	DNAH10	Novel	0.000450284	2	12:123813356_C/T;12:123928542_C/A
Benign epithelial tumor of salivary glands	276148	VPS13D	Novel	0.000451051	3	1:12253770_A/G;1:12304599_G/A;1:12460381_C/T
Systemic lupus erythematosus	536	FAM110A	Novel	0.000452527	2	20:845349_C/T;20:845472_A/G
Marfan syndrome	558	RPL3L	Novel	0.000453891	2	16:1947283_C/T;16:1954118_C/T
Renal agenesis, unilateral	93100	GOLGA6L2	Novel	0.000454011	2	15:23440766_G/C;15:23444057_A/G
Follicular lymphoma	545	SYNE2	Novel	0.000455185	6	14:63991029_C/G;14:64107570_G/A;14:64137932_A/G;14:64186428_T/C;14:64210033_C/T;14:64224488_G/A
B-cell chronic lymphocytic leukemia	67038	TEX52	Novel	0.000459584	2	12:2849407_G/A;12:2855221_C/T
Complex regional pain syndrome	83452	MELTF	Novel	0.000461735	2	3:197016368_C/T;3:197027910_A/G
B-cell chronic lymphocytic leukemia	67038	MYO19	Novel	0.000463686	2	17:36506961_A/G;17:36506964_T/A
Aspergillosis	1163	MCM9	Novel	0.000464502	2	6:118815563_G/A;6:118816260_G/A
Undetermined colitis	103920	CFHR3	Novel	0.000468456	2	1:196774939_G/C;1:196793325_A/G
Radiation proctitis	70475	SLC5A4	Novel	0.000468539	2	22:32220998_G/A;22:32231009_T/C
Anal fistula	228113	ARAP2	Novel	0.000469649	6	4:36067919_C/A;4:36124946_C/A;4:36187535_T/C;4:36210541_C/T;4:36229139_G/C;4:36229459_C/T
Immune thrombocytopenic purpura	3002	LRP1	Novel	0.000469862	2	12:57193256_G/A;12:57197132_G/A
Polymyalgia rheumatica	93569	NCLN	Novel	0.000470301	2	19:3192599_C/T;19:3206407_A/G
Polymyalgia rheumatica	93569	AP006333.1	Novel	0.00047139	4	11:64116674_A/G;11:64117451_C/T;11:64117979_G/T;11:64118110_C/T
Von Willebrand disease	903	MUC12	Novel	0.000472155	2	7:100993385_A/G;7:101002954_G/A
Idiopathic/heritable pulmonary arterial hypertension	422	LXN	Novel	0.000474495	2	3:158666674_C/T;3:158672433_C/T
Pleural mesothelioma	50251	PKD1	Novel	0.000477515	2	16:2100465_T/A;16:2103617_C/T
Myasthenia gravis	589	ABCG5	Novel	0.000482641	2	2:43813208_T/C;2:43819997_T/C
Immune thrombocytopenic purpura	3002	KANK2	Novel	0.000484307	4	19:11166571_G/A;19:11166602_T/C;19:11193479_G/T;19:11194502_C/T
Giant cell arteritis	397	NRXN1	Novel	0.000485828	2	2:50497679_G/A;2:50538274_G/T
Aspergillosis	1163	IFI35	Novel	0.000488064	2	17:43012209_A/G;17:43013615_G/A
Preeclampsia	275555	SLX4	Novel	0.000491673	2	16:3582346_T/C;16:3591029_G/A
Anal fistula	228113	COG7	Novel	0.000491854	3	16:23403779_C/T;16:23417081_T/C;16:23452909_G/A
Benign epithelial tumor of salivary glands	276148	SLC2A7	Novel	0.000492726	2	1:9007373_C/T;1:9023041_C/T
Essential thrombocythemia	3318	SORBS1	Novel	0.000496017	2	10:95356328_T/C;10:95356827_C/T
Interatrial communication	1478	LMNTD2	Novel	0.000496312	2	11:556093_C/T;11:558659_C/T
Cholangiocarcinoma	70567	SLC16A7	Novel	0.000497787	2	12:59774951_G/T;12:59779582_A/T
Non-syndromic genetic deafness	87884	MUC16	Novel	0.000498144	6	19:8897518_G/A;19:8897601_G/A;19:8909383_T/C;19:8939543_C/T;19:8957782_A/T;19:8980773_C/A
Essential thrombocythemia	3318	RPF1	Novel	0.000500214	2	1:84490352_G/A;1:84490460_C/T
Chronic myeloproliferative disease, unclassifiable	86830	FCGBP	Novel	0.000502004	3	19:39893494_A/C;19:39893949_C/T;19:39894237_C/T
Preeclampsia	275555	RGPD3	Novel	0.000504217	2	2:106424392_A/G;2:106429744_G/T
Polycythemia vera	729	CUBN	Novel	0.000508506	2	10:16869750_C/T;10:16913979_A/T
Essential thrombocythemia	3318	HMCN1	Novel	0.00050863	3	1:185995004_C/T;1:186007238_A/G;1:186082892_G/A
Autoimmune hepatitis	2137	USP24	Novel	0.00051148	2	1:55147707_G/A;1:55215049_G/A
Polymyalgia rheumatica	93569	RASSF4	Novel	0.000513381	2	10:44970257_AT/A;10:44984862_C/G
Cholangiocarcinoma	70567	PCDHGA6	Novel	0.00051581	2	5:141376006_C/A;5:141376362_C/G
Autosomal dominant polycystic kidney disease	730	TRIOBP	Novel	0.000517244	2	22:37724705_C/G;22:37734669_A/G
Immune thrombocytopenic purpura	3002	MUC17	Novel	0.000519381	6	7:101032659_A/G;7:101034004_G/A;7:101034592_C/T;7:101034714_A/G;7:101035200_A/T;7:101041645_C/T
Cerebral arteriovenous malformation	46724	NLRP1	Novel	0.000520524	2	17:5559097_C/A;17:5582802_C/T
Multiple myeloma	29073	FLG	Novel	0.000520994	11	1:152303688_C/A;1:152304184_G/C;1:152304195_C/T;1:152305854_T/G;1:152307085_C/T;1:152307499_G/C;1:152308260_T/C;1:152310577_G/A;1:152311277_C/A;1:152311974_C/T;1:152312173_C/T
B-cell chronic lymphocytic leukemia	67038	CCDC81	Novel	0.000522826	3	11:86392660_A/G;11:86412495_G/A;11:86415121_C/A
Non-syndromic genetic deafness	87884	SLC7A4	Novel	0.000523517	2	22:21029917_T/C;22:21031665_T/C
Interatrial communication	1478	PYGM	Novel	0.0005275	3	11:64750544_G/A;11:64751435_A/G;11:64759751_G/A
Benign epithelial tumor of salivary glands	276148	MACF1	Novel	0.00053002	6	1:39335027_A/T;1:39413329_A/C;1:39413368_C/A;1:39413668_G/C;1:39414347_A/C;1:39485632_T/G
Multiple myeloma	29073	ACTBL2	Novel	0.000530554	2	5:57482408_A/C;5:57482478_A/G
B-cell chronic lymphocytic leukemia	67038	CELSR1	Novel	0.000532331	6	22:46366404_G/A;22:46384549_C/T;22:46436177_C/CGG;22:46436178_A/AGAAGGCCCCACCTGCG;22:46464166_C/T;22:46534116_C/A
Trigeminal neuralgia	221091	FAT3	Novel	0.000532863	5	11:92354793_G/A;11:92800389_A/G;11:92800877_G/T;11:92837690_G/T;11:92890632_G/A
Idiopathic/heritable pulmonary arterial hypertension	422	VAX2	Novel	0.000533587	2	2:70933050_C/A;2:70962806_C/T
Immune thrombocytopenic purpura	3002	NPAT	Novel	0.000534956	2	11:108161506_C/A;11:108161949_G/A
Meningioma	2495	SYNM	Novel	0.00053577	2	15:99131061_G/A;15:99131992_C/T
Preeclampsia	275555	HLA-DRB5	Novel	0.000536061	5	6:32519465_G/A;6:32521977_T/TCC;6:32522069_A/T;6:32522104_G/C;6:32522172_G/A
Giant cell arteritis	397	MUC4	Novel	0.000536417	34	3:195779275_A/G;3:195779326_T/C;3:195779540_C/T;3:195779612_T/G;3:195779615_C/T;3:195779623_G/T;3:195779639_G/C;3:195779852_T/C;3:195780016_A/G;3:195780053_C/T;3:195780445_G/A;3:195780812_C/T;3:195781259_C/G;3:195781436_T/C;3:195781964_C/T;3:195782503_T/G;3:195782552_G/A;3:195782599_G/T;3:195783189_G/C;3:195783191_G/C;3:195783211_G/A;3:195783236_C/T;3:195783250_A/G;3:195783347_C/A;3:195784412_C/T…
Myasthenia gravis	589	CFAP43	Novel	0.000536599	3	10:104132169_G/C;10:104203743_C/G;10:104207815_C/A
Preeclampsia	275555	EXO1	Novel	0.000541764	2	1:241872142_G/C;1:241879062_A/G
Non-syndromic genetic deafness	87884	HMCN1	Novel	0.000542654	3	1:186007238_A/G;1:186103595_G/A;1:186182258_A/G
Meningioma	2495	SLIRP	Novel	0.000543008	2	14:77708140_C/T;14:77708169_G/C
Radiation proctitis	70475	PKHD1	Novel	0.00054324	4	6:51746853_C/A;6:51748201_C/A;6:51903997_C/T;6:52024685_G/A
CREST syndrome	90290	MUC5B	Novel	0.000544292	2	11:1226857_G/A;11:1243565_G/C
B-cell chronic lymphocytic leukemia	67038	MEF2D	Novel	0.000544471	2	1:156468120_C/A;1:156468855_GGCTGTGGCT/G
Malignant epithelial tumor of salivary glands	276145	FMN1	Novel	0.000545481	2	15:33153237_G/A;15:33153959_C/T
Von Willebrand disease	903	HMCN2	Novel	0.00054777	2	9:130393960_G/A;9:130418837_C/T
Systemic sclerosis	90291	MUC4	Novel	0.000548702	6	3:195780380_G/T;3:195780391_T/G;3:195781820_T/C;3:195783380_T/C;3:195783383_C/G;3:195787234_G/A
Interatrial communication	1478	MYO1F	Novel	0.000552449	2	19:8522517_C/T;19:8545712_G/A
Trigeminal neuralgia	221091	LILRA6	Novel	0.000554128	3	19:54239023_A/G;19:54241632_A/G;19:54242113_C/G
Idiopathic/heritable pulmonary arterial hypertension	422	FHOD3	Novel	0.000556633	2	18:36576534_A/G;18:36681548_C/T
Follicular lymphoma	545	KIF19	Novel	0.000557338	2	17:74344842_G/A;17:74350523_C/T
Anal fistula	228113	CCDC9	Novel	0.000559534	4	19:47264914_C/T;19:47271180_C/G;19:47271284_T/G;19:47272131_G/A
Systemic lupus erythematosus	536	ATAD3C	Novel	0.000563354	3	1:1452119_T/A;1:1462628_G/A;1:1462652_C/G
Aspergillosis	1163	ZFHX3	Novel	0.000564126	3	16:72787445_G/A;16:72788113_TGCTGCTGCTGCTGTAGTTGCC/T;16:72788746_G/A
Radiation proctitis	70475	ETV3L	Novel	0.000564222	2	1:157097907_T/C;1:157099342_G/A
Sarcoidosis	797	ZNF469	Novel	0.000564632	6	16:88427532_G/A;16:88429464_C/T;16:88430187_C/T;16:88435023_C/A;16:88437797_G/C;16:88438358_C/T
Sarcoidosis	797	TTN	Novel	0.000564973	28	2:178528964_G/A;2:178532055_C/G;2:178533468_C/G;2:178550265_T/C;2:178557454_C/T;2:178573201_T/C;2:178576568_T/C;2:178577205_G/A;2:178580188_A/G;2:178590625_C/T;2:178617362_C/T;2:178618210_C/T;2:178621310_C/A;2:178621496_C/T;2:178652878_G/A;2:178672473_C/T;2:178684680_G/A;2:178713271_T/C;2:178718033_T/C;2:178718186_C/T;2:178720585_G/A;2:178731827_T/C;2:178732873_C/T;2:178734940_G/C;2:178740653_T/A…
Multiple myeloma	29073	AMOTL2	Novel	0.000568996	2	3:134358593_G/A;3:134370916_C/T
Cholangiocarcinoma	70567	CACNA2D2	Novel	0.000570869	2	3:50364696_T/G;3:50365459_G/A
Idiopathic/heritable pulmonary arterial hypertension	422	TMPRSS2	Novel	0.000571573	2	21:41494370_G/A;21:41494512_C/T
Systemic lupus erythematosus	536	ASIC3	Novel	0.000572287	2	7:151049102_C/A;7:151050507_C/G
Interstitial cystitis	37202	NKX3-2	Novel	0.000577389	2	4:13542396_G/A;4:13544092_G/C
Anal fistula	228113	ETAA1	Novel	0.000578955	2	2:67397533_G/A;2:67403239_G/C
Follicular lymphoma	545	OR11H12	Novel	0.000581942	4	14:18601640_T/C;14:18601844_T/C;14:18601880_C/A;14:18601982_A/T
Anal fistula	228113	EGFLAM	Novel	0.000582866	2	5:38406173_G/A;5:38458379_G/A
Staphylococcal necrotizing pneumonia	36238	GOLGA8K	Novel	0.00058374	2	15:32401361_T/C;15:32401403_T/A
Follicular lymphoma	545	PPRC1	Novel	0.000583863	2	10:102139290_C/T;10:102146674_C/A
Interatrial communication	1478	LRP1	Novel	0.000585735	3	12:57162437_G/C;12:57175556_G/A;12:57193256_G/A
Polymyalgia rheumatica	93569	OR6B1	Novel	0.000590111	2	7:144004447_A/G;7:144004915_G/T
Discoid lupus erythematosus	90281	TEX15	Novel	0.000590609	2	8:30836916_G/A;8:30847583_CTCTA/C
Extrapelvic endometriosis	137820	CACNA1I	Novel	0.000591196	2	22:39662388_A/T;22:39686301_G/A
Benign epithelial tumor of salivary glands	276148	RFTN2	Novel	0.000592032	3	2:197572047_A/C;2:197617850_T/G;2:197633842_A/C
B-cell chronic lymphocytic leukemia	67038	BPIFC	Novel	0.000593239	2	22:32432379_C/A;22:32447248_T/C
B-cell chronic lymphocytic leukemia	67038	PRDM10	Novel	0.000593242	2	11:129910541_T/G;11:129947244_C/T
Idiopathic achalasia	930	SKA3	Novel	0.00059445	2	13:21157921_C/G;13:21176395_G/A
Chronic myeloproliferative disease, unclassifiable	86830	SYNE1	Novel	0.000598095	4	6:152364955_G/T;6:152425547_C/A;6:152436089_G/A;6:152450832_A/G
Complex regional pain syndrome	83452	TKT	Novel	0.000599123	3	3:53233167_C/T;3:53235012_G/T;3:53235071_T/C
Waldenstr√∂m macroglobulinemia	33226	TGM4	Novel	0.000600168	2	3:44893613_A/G;3:44906999_A/G
B-cell chronic lymphocytic leukemia	67038	KRTAP4-3	Novel	0.000600565	2	17:41167719_G/A;17:41168028_A/G
Follicular lymphoma	545	MUC17	Novel	0.000600933	7	7:101020139_C/A;7:101031186_G/A;7:101034238_C/T;7:101034592_C/T;7:101035126_G/A;7:101038480_C/T;7:101041645_C/T
Aspergillosis	1163	ANK3	Novel	0.000602477	3	10:60059785_C/A;10:60073656_A/G;10:60075299_G/A
Idiopathic/heritable pulmonary arterial hypertension	422	CELSR1	Novel	0.000604982	5	22:46367072_C/T;22:46394245_G/A;22:46464166_C/T;22:46533941_G/A;22:46536784_C/CCCGCAGAGCCGGGCACCGGTT
Polymyalgia rheumatica	93569	ASXL1	Novel	0.000609732	2	20:32435048_C/T;20:32436901_G/A
Renal agenesis, unilateral	93100	FAM86B2	Novel	0.000610077	2	8:12427711_C/T;8:12427729_G/A
Follicular lymphoma	545	DNAH10	Novel	0.000613801	5	12:123785801_T/C;12:123813327_A/G;12:123813785_A/G;12:123909293_C/T;12:123917794_C/T
Follicular lymphoma	545	SH3BP2	Novel	0.000613863	3	4:2827265_C/T;4:2829843_G/A;4:2832353_C/T
Systemic lupus erythematosus	536	MAP1A	Novel	0.000615231	4	15:43524702_G/A;15:43527046_C/G;15:43527252_A/G;15:43528590_G/A
Multiple myeloma	29073	FRMPD2	Novel	0.000616544	7	10:48171180_CT/C;10:48185600_C/T;10:48185645_C/A;10:48206786_G/A;10:48232232_C/T;10:48232286_T/C;10:48239677_G/A
Acromegaly	963	ARVCF	Novel	0.000618776	2	22:19971933_G/A;22:19971941_C/T
Anal fistula	228113	NEK8	Novel	0.000622604	2	17:28734937_G/T;17:28737917_C/T
Trigeminal neuralgia	221091	TKT	Novel	0.000624309	2	3:53229367_A/G;3:53235071_T/C
Cholangiocarcinoma	70567	COL6A5	Novel	0.000628437	2	3:130468818_G/T;3:130469317_A/C
Anal fistula	228113	FAM169B	Novel	0.000629299	2	15:98441133_G/A;15:98480690_T/TGTC
Preeclampsia	275555	BDP1	Novel	0.000630205	3	5:71464096_C/T;5:71509880_G/A;5:71510456_G/A
Follicular lymphoma	545	EXD3	Novel	0.000632978	2	9:137349277_C/T;9:137354744_G/A
Idiopathic achalasia	930	MAML3	Novel	0.000633051	2	4:139719373_G/A;4:139890309_G/A
Benign epithelial tumor of salivary glands	276148	SIDT2	Novel	0.000638041	4	11:117182083_A/G;11:117183780_G/A;11:117192287_G/A;11:117192311_G/T
Normal pressure hydrocephalus	314928	GOLGA8M	Novel	0.000638312	2	15:28705602_G/C;15:28705604_T/C
Giant cell arteritis	397	ARHGAP8;PRR5-ARHGAP8	Novel	0.000639616	3	22:44802154_C/T;22:44822459_G/A;22:44859802_G/A
Myasthenia gravis	589	HRCT1	Novel	0.000640342	2	9:35906507_C/T;9:35906610_G/A
Benign epithelial tumor of salivary glands	276148	FCGBP	Novel	0.000641741	6	19:39889825_C/T;19:39889969_C/T;19:39893459_G/A;19:39899561_G/T;19:39902674_A/T;19:39915630_G/A
B-cell chronic lymphocytic leukemia	67038	LPA	Novel	0.00064553	2	6:160586587_G/T;6:160589583_T/C
Granulomatosis with polyangiitis	900	MUC16	Novel	0.00064733	3	19:8897601_G/A;19:8961885_G/A;19:8971780_G/T
Myasthenia gravis	589	ANK3	Novel	0.000648557	2	10:60059785_C/A;10:60075299_G/A
Chronic myeloproliferative disease, unclassifiable	86830	HLA-C	Novel	0.000654354	3	6:31270056_T/C;6:31270455_G/A;6:31271824_C/T
Polycythemia vera	729	INO80D	Novel	0.000657378	2	2:206007389_T/C;2:206009583_T/C
Giant cell arteritis	397	CSNK2A3	Novel	0.000657856	2	11:11352041_G/A;11:11352300_C/A
Giant cell arteritis	397	LILRB3	Novel	0.000659639	9	19:54219496_C/T;19:54221086_T/C;19:54221870_C/A;19:54222121_T/C;19:54222127_A/G;19:54222128_A/C;19:54222452_C/G;19:54222475_A/T;19:54222967_C/T
Radiation proctitis	70475	FAM71E2	Novel	0.00065987	2	19:55361093_C/T;19:55362497_G/C
Systemic lupus erythematosus	536	RNF213	Novel	0.000660568	4	17:80278887_G/T;17:80319395_C/T;17:80334117_G/A;17:80364503_G/A
Immune thrombocytopenic purpura	3002	PCDHB3	Novel	0.000660584	2	5:141101074_T/C;5:141103036_G/C
Radiation proctitis	70475	APC2	Novel	0.000661307	2	19:1453314_C/T;19:1465820_C/CGGCCAA
Multiple myeloma	29073	HELQ	Novel	0.000663745	2	4:83455641_T/C;4:83455647_T/C
Renal agenesis, unilateral	93100	FLG2	Novel	0.000663883	2	1:152353483_C/T;1:152355180_G/A
Idiopathic/heritable pulmonary arterial hypertension	422	SYCE3	Novel	0.000664127	2	22:50551313_C/T;22:50551318_G/C
Idiopathic/heritable pulmonary arterial hypertension	422	CERCAM	Novel	0.000665498	2	9:128424270_C/G;9:128435727_C/T
Autosomal dominant polycystic kidney disease	730	MUC4	Novel	0.000666786	4	3:195782503_T/G;3:195783211_G/A;3:195783236_C/T;3:195787599_C/G
Radiation proctitis	70475	TMEM67	Novel	0.000667302	2	8:93786243_C/G;8:93799678_C/T
Trigeminal neuralgia	221091	ADGRG7	Novel	0.000668256	2	3:100645989_C/G;3:100646647_G/A
Meningioma	2495	MUC16	Novel	0.000672689	3	19:8858668_A/G;19:8863312_C/T;19:8960197_A/G
Idiopathic/heritable pulmonary arterial hypertension	422	MUC6	Novel	0.000674287	5	11:1013992_C/T;11:1016742_C/T;11:1017085_G/A;11:1018042_A/G;11:1027390_G/T
Radiation proctitis	70475	CFAP57	Novel	0.000676077	4	1:43183663_G/T;1:43185353_C/G;1:43209986_A/G;1:43222825_C/T
Multiple myeloma	29073	ZNF74	Novel	0.000677676	2	22:20405382_G/A;22:20406822_T/A
Idiopathic/heritable pulmonary arterial hypertension	422	DTX2	Novel	0.00067871	3	7:76482514_T/C;7:76497364_T/C;7:76502332_C/T
Interatrial communication	1478	KIF6	Novel	0.000679585	2	6:39586292_GCAA/G;6:39586299_T/TGC
Anal fistula	228113	MAP9	Novel	0.000687161	3	4:155352625_GTTTATC/G;4:155355834_G/A;4:155373181_T/C
Hemifacial spasm	221083	MUC12	Novel	0.000687983	2	7:100993046_G/A;7:100996823_C/T
Anal fistula	228113	G6PC2	Novel	0.000688214	3	2:168901420_C/T;2:168907858_C/T;2:168907981_T/C
Anal fistula	228113	COL26A1	Novel	0.000690812	4	7:101420075_C/T;7:101540049_G/A;7:101545441_C/G;7:101553358_G/T
Giant cell arteritis	397	FRY	Novel	0.00069139	3	13:32194291_G/A;13:32202467_G/A;13:32237837_C/T
Idiopathic/heritable pulmonary arterial hypertension	422	DBF4	Novel	0.000692276	3	7:87897334_G/A;7:87904392_A/G;7:87907714_A/G
Follicular lymphoma	545	GBGT1	Novel	0.000692516	2	9:133155329_C/T;9:133155928_T/C
Endophthalmitis	199323	MYO3B	Novel	0.000694656	2	2:170514959_G/A;2:170519458_C/T
Idiopathic achalasia	930	MUC16	Novel	0.000695882	4	19:8897518_G/A;19:8954875_T/C;19:8957259_G/T;19:8971780_G/T
Polymyalgia rheumatica	93569	ZNF544	Novel	0.000696835	6	19:58260896_A/T;19:58260955_C/A;19:58261144_A/G;19:58261648_C/T;19:58262449_C/T;19:58276371_G/C
Polymyalgia rheumatica	93569	GPR158	Novel	0.000703458	2	10:25175667_G/A;10:25466690_C/T
Interatrial communication	1478	AHNAK2	Novel	0.000704672	21	14:104938950_C/T;14:104940872_A/T;14:104941569_A/G;14:104943174_T/C;14:104945007_AGGGCATCTTGAACTT/A;14:104945652_C/T;14:104945923_G/T;14:104945991_C/T;14:104946870_T/G;14:104947893_A/G;14:104948694_C/G;14:104948969_G/A;14:104949096_T/C;14:104949837_A/T;14:104951261_G/A;14:104951897_G/A;14:104951898_A/T;14:104952044_G/A;14:104952895_C/G;14:104953797_C/T;14:104954197_C/A
Interatrial communication	1478	HIVEP3	Novel	0.000704838	3	1:41510657_C/T;1:41510680_C/T;1:41510704_C/T
Interstitial cystitis	37202	DOCK1	Novel	0.00070484	2	10:127419693_G/A;10:127444196_C/T
Preeclampsia	275555	PKHD1L1	Novel	0.000705342	3	8:109420644_A/G;8:109442091_C/T;8:109445363_C/T
Granulomatosis with polyangiitis	900	MAP1A	Novel	0.000707979	3	15:43524702_G/A;15:43527252_A/G;15:43528590_G/A
Non-syndromic genetic deafness	87884	OR10G4	Novel	0.00070841	2	11:124015842_G/A;11:124016112_G/A
Sarcoidosis	797	REXO1	Novel	0.000708989	4	19:1818840_G/A;19:1827504_G/A;19:1827827_G/A;19:1828153_G/C
Anal fistula	228113	SCLY	Novel	0.000709457	2	2:238061070_G/A;2:238082075_G/T
Giant cell arteritis	397	CRAMP1	Novel	0.000711551	2	16:1659944_C/T;16:1668109_C/T
Sarcoidosis	797	ATAD2	Novel	0.000714072	3	8:123369918_T/TTCA;8:123369944_C/T;8:123369945_GTCA/G
Idiopathic intracranial hypertension	238624	MUC16	Novel	0.000715123	2	19:8909383_T/C;19:8980773_C/A
Polycythemia vera	729	XIRP1	Novel	0.000722832	2	3:39188290_C/T;3:39189094_C/T
Polymyalgia rheumatica	93569	MYO1B	Novel	0.000724119	3	2:191296195_A/G;2:191402674_A/G;2:191414613_A/G
Polycythemia vera	729	OR11H4	Novel	0.000725202	3	14:20242809_A/G;14:20242846_G/A;14:20243020_G/C
Anal fistula	228113	HAGH	Novel	0.000725651	2	16:1817189_C/T;16:1819973_G/A
Preeclampsia	275555	GOLGA8A	Novel	0.00072735	3	15:34382019_A/C;15:34386683_G/C;15:34386732_C/T
Follicular lymphoma	545	ACSBG2	Novel	0.000728233	2	19:6183124_C/G;19:6185495_T/C
Carcinoid syndrome	100093	PLEKHA4	Novel	0.00072869	2	19:48837404_C/A;19:48837489_T/C
Follicular lymphoma	545	AKAP13	Novel	0.000730202	3	15:85580539_A/T;15:85620105_A/G;15:85740252_G/A
Trigeminal neuralgia	221091	BPTF	Novel	0.000732137	3	17:67826011_G/C;17:67911331_A/T;17:67911798_A/G
Sarcoidosis	797	ARRDC1	Novel	0.000732305	2	9:137614148_G/C;9:137614644_G/A
Aspergillosis	1163	SEC24C	Novel	0.000732965	2	10:73759752_G/A;10:73763916_T/C
Essential thrombocythemia	3318	HEATR5A	Novel	0.000737628	3	14:31304997_G/C;14:31345223_A/AATG;14:31345224_TA/T
Systemic lupus erythematosus	536	KRTAP4-5	Novel	0.000739039	2	17:41149343_C/T;17:41149533_A/T
Myasthenia gravis	589	LAMA2	Novel	0.000740342	2	6:129280086_C/T;6:129312930_C/T
Chronic myeloproliferative disease, unclassifiable	86830	BLVRB	Novel	0.000740442	2	19:40458157_G/A;19:40458488_C/T
Systemic lupus erythematosus	536	MAP9	Novel	0.000740486	2	4:155352625_GTTTATC/G;4:155375844_C/G
Preeclampsia	275555	PHLPP1	Novel	0.000740675	3	18:62715770_GGCA/G;18:62716650_T/C;18:62895992_A/G
Anal fistula	228113	UTRN	Novel	0.000742098	5	6:144448734_G/T;6:144490132_G/A;6:144490183_A/G;6:144511053_G/A;6:144548723_A/G
Radiation proctitis	70475	RHNO1	Novel	0.000743303	2	12:2885412_C/G;12:2887992_C/T
Pleural mesothelioma	50251	GLIS1	Novel	0.000743543	2	1:53514694_G/A;1:53594755_C/T
B-cell chronic lymphocytic leukemia	67038	SPTBN2	Novel	0.000744107	2	11:66686334_G/A;11:66700983_C/T
Meningioma	2495	SYTL2	Novel	0.000744815	3	11:85720911_G/T;11:85727145_C/G;11:85727571_C/T
Polycythemia vera	729	TCHH	Novel	0.000746278	3	1:152108344_C/G;1:152108886_C/G;1:152111699_T/TTGCTGCTCGCGCCTCTCC
Polymyalgia rheumatica	93569	MARCHF10	Novel	0.000749306	2	17:62736189_G/A;17:62744388_G/T
Pleural mesothelioma	50251	SHD	Novel	0.000751392	2	19:4283062_G/A;19:4284805_A/C
Follicular lymphoma	545	PXN	Novel	0.000751923	4	12:120215568_C/T;12:120216280_G/A;12:120216875_C/T;12:120222977_C/T
Immune thrombocytopenic purpura	3002	NEB	Novel	0.000754848	3	2:151659071_C/T;2:151667874_T/C;2:151679785_T/C
Polymyalgia rheumatica	93569	CADPS2	Novel	0.000756272	5	7:122387076_C/T;7:122438422_C/G;7:122474391_T/C;7:122621710_T/C;7:122663482_T/C
Anal fistula	228113	TET3	Novel	0.000757788	2	2:74047413_C/T;2:74100548_A/G
Polymyalgia rheumatica	93569	MIPEP	Novel	0.000758096	2	13:23730445_C/T;13:23874859_A/G
Non-syndromic genetic deafness	87884	ZNF469	Novel	0.000759435	5	16:88427532_G/A;16:88429079_G/A;16:88430187_C/T;16:88431942_C/T;16:88438358_C/T
Trigeminal neuralgia	221091	SON	Novel	0.000759546	2	21:33552557_C/T;21:33576378_GA/G
Benign epithelial tumor of salivary glands	276148	NMUR1	Novel	0.000760871	2	2:231528491_T/C;2:231528612_G/A
Vulvar intraepithelial neoplasia	137583	SNX17	Novel	0.000761845	2	2:27371275_A/C;2:27373276_G/A
Primary biliary cholangitis	186	LRGUK	Novel	0.000764013	3	7:134183816_C/T;7:134199257_G/A;7:134221824_A/G
Autosomal dominant polycystic kidney disease	730	ZFPM2	Novel	0.000764134	2	8:105444372_G/A;8:105788814_G/C
Anal fistula	228113	PTPN7	Novel	0.000765953	2	1:202158167_G/A;1:202159423_C/T
Chronic myeloproliferative disease, unclassifiable	86830	SPATS2	Novel	0.000769919	2	12:49490690_A/G;12:49524718_G/A
Anal fistula	228113	SLC22A18AS	Novel	0.000770142	2	11:2888352_G/T;11:2899590_G/A
Systemic lupus erythematosus	536	NPIPB3	Novel	0.000770267	4	16:21402594_G/A;16:21402673_C/T;16:21404957_G/C;16:21411066_C/A
Sarcoidosis	797	TXNDC2	Novel	0.000770466	2	18:9887179_C/A;18:9887585_C/A
Systemic lupus erythematosus	536	CLEC4M	Novel	0.000772576	4	19:7763391_A/G;19:7765845_G/A;19:7766052_A/G;19:7766121_A/G
Radiation proctitis	70475	SDE2	Novel	0.000773886	2	1:225985466_A/T;1:225988203_T/C
Sarcoidosis	797	CPPED1	Novel	0.000775755	2	16:12705025_G/A;16:12705045_C/A
Chronic myeloproliferative disease, unclassifiable	86830	GRK7	Novel	0.000776148	2	3:141778627_A/T;3:141778664_G/C
Systemic lupus erythematosus	536	LAMC2	Novel	0.000780816	4	1:183215528_G/A;1:183218478_C/T;1:183223260_A/G;1:183228542_C/A
Preeclampsia	275555	S1PR3	Novel	0.000790494	2	9:88991483_C/G;9:89001223_G/A
Systemic lupus erythematosus	536	GOLGA6L6	Novel	0.000792036	5	15:20534646_C/CA;15:20534837_T/A;15:20535054_C/G;15:20535057_T/TGA;15:20535676_G/A
Extramedullary soft tissue plasmacytoma	100022	STEAP3	Novel	0.000793695	2	2:119247736_G/A;2:119257621_A/T
Non-syndromic genetic deafness	87884	ZFYVE19	Novel	0.000794415	2	15:40809968_C/T;15:40813794_C/T
Pleural mesothelioma	50251	ARID1B	Novel	0.000794646	2	6:156778268_C/CCAG;6:156778943_T/TGTGGCG
Complex regional pain syndrome	83452	WDR36	Novel	0.000795582	2	5:111098750_C/T;5:111119021_A/G
Cholangiocarcinoma	70567	IFNA10	Novel	0.000801573	2	9:21206602_C/T;9:21206973_C/G
Myasthenia gravis	589	CWH43	Novel	0.00080181	2	4:48998525_C/T;4:49061802_A/AT
Sarcoidosis	797	PMFBP1	Novel	0.000802183	3	16:72130341_G/C;16:72136509_C/A;16:72136570_G/A
Anal fistula	228113	AC026740.3;ZDHHC11B	Novel	0.000803341	3	5:748438_C/G;5:751153_C/A;5:751184_C/T
Idiopathic achalasia	930	HERC1	Novel	0.000803405	2	15:63643504_C/T;15:63658650_C/A
Aspergillosis	1163	MUC12	Novel	0.000803883	5	7:100991419_G/C;7:100993046_G/A;7:100997041_C/T;7:100998262_A/C;7:101004214_A/G
Idiopathic/heritable pulmonary arterial hypertension	422	VPS52	Novel	0.000805747	2	6:33251558_C/T;6:33251898_A/G
B-cell chronic lymphocytic leukemia	67038	UGT1A7	Novel	0.000808215	2	2:233682323_A/G;2:233682765_C/A
Autoimmune hepatitis	2137	HKDC1	Novel	0.000808369	2	10:69232878_C/T;10:69265691_C/T
Interstitial cystitis	37202	KRTAP5-4	Novel	0.000815366	3	11:1621513_C/T;11:1621952_TGGAGCCACAGCCCCCACAGCC/T;11:1622016_AGAGCCACAGCCCCCACAGCCG/A
Polymyalgia rheumatica	93569	FLG2	Novel	0.000815751	13	1:152351362_C/T;1:152351526_T/C;1:152352765_T/G;1:152353310_A/C;1:152353333_T/G;1:152353483_C/T;1:152353845_G/GTA;1:152354681_GTATT/G;1:152355024_C/T;1:152355066_T/G;1:152355180_G/A;1:152355334_C/A;1:152355358_A/G
Systemic lupus erythematosus	536	GOLGA6L4	Novel	0.000817111	5	15:84240050_G/T;15:84240148_G/A;15:84240273_C/T;15:84240654_G/T;15:84240682_G/A
Acute liver failure	90062	DNAH14	Novel	0.000817244	2	1:224964551_C/T;1:225331510_G/A
Sarcoidosis	797	GPAT3	Novel	0.000817373	2	4:83581612_C/T;4:83596913_G/C
Interatrial communication	1478	PPRC1	Novel	0.000817601	3	10:102139902_A/G;10:102141132_T/C;10:102147011_C/G
Acute liver failure	90062	MLH3	Novel	0.000819981	2	14:75047123_T/C;14:75047435_C/A
Polymyalgia rheumatica	93569	DSCAML1	Novel	0.000823594	4	11:117428363_C/T;11:117428708_C/T;11:117439391_C/T;11:117504996_C/T
Benign epithelial tumor of salivary glands	276148	KIAA2013	Novel	0.00082482	2	1:11923034_C/T;1:11926174_G/A
Congenital esophageal diverticulum	91358	MUC4	Novel	0.000829952	2	3:195781700_T/C;3:195781703_C/G
Undetermined colitis	103920	ZNF469	Novel	0.000830612	2	16:88437797_G/C;16:88438358_C/T
B-cell chronic lymphocytic leukemia	67038	HRNR	Novel	0.000831028	10	1:152213644_A/G;1:152213720_G/A;1:152214326_T/C;1:152214361_C/T;1:152215108_C/T;1:152215130_G/A;1:152218397_G/A;1:152218471_C/T;1:152218928_C/T;1:152223252_A/AT
Preeclampsia	275555	NPHP3	Novel	0.000834222	3	3:132682759_G/C;3:132684574_C/T;3:132708187_G/A
Trigeminal neuralgia	221091	DNAJC17	Novel	0.000835093	2	15:40767999_C/G;15:40774427_C/G
Follicular lymphoma	545	PLD1	Novel	0.000835374	3	3:171659253_T/C;3:171699780_G/A;3:171724745_C/A
Systemic sclerosis	90291	HMCN1	Novel	0.000837106	3	1:186007238_A/G;1:186082892_G/A;1:186182258_A/G
Interstitial cystitis	37202	PRAMEF2	Novel	0.000839622	8	1:12859079_T/G;1:12859091_A/G;1:12859131_G/T;1:12859142_A/C;1:12859186_G/A;1:12859826_A/G;1:12861456_G/A;1:12861630_A/G
Staphylococcal necrotizing pneumonia	36238	NOTCH3	Novel	0.000840034	2	19:15180765_C/G;19:15188237_G/A
Follicular lymphoma	545	TEX15	Novel	0.000843189	2	8:30836916_G/A;8:30846604_G/A
Meningioma	2495	OTOG	Novel	0.000845939	3	11:17558218_A/G;11:17578490_G/T;11:17610645_T/C
Complex regional pain syndrome	83452	ZAN	Novel	0.000846576	3	7:100766559_A/G;7:100773735_G/A;7:100779742_G/A
Preeclampsia	275555	MCF2L2	Novel	0.000847995	2	3:183289130_A/G;3:183300177_T/A
Multiple myeloma	29073	TMEM184A	Novel	0.000848018	2	7:1546981_G/A;7:1547804_G/A
Idiopathic/heritable pulmonary arterial hypertension	422	ITPR2	Novel	0.000848054	2	12:26599323_C/T;12:26602630_C/T
Anal fistula	228113	APOBR	Novel	0.000848677	2	16:28496903_C/G;16:28498093_G/A
Anal fistula	228113	TPO	Novel	0.000848713	3	2:1493885_G/A;2:1496098_A/G;2:1540692_C/T
Non-syndromic genetic deafness	87884	PLEKHG3	Novel	0.000850824	2	14:64738747_G/C;14:64743551_C/T
B-cell chronic lymphocytic leukemia	67038	PRKCSH	Novel	0.000853016	3	19:11441305_G/A;19:11446339_G/T;19:11449092_A/G
Trigeminal neuralgia	221091	PASK	Novel	0.000854972	3	2:241108250_G/A;2:241115335_A/C;2:241126861_G/C
Giant cell arteritis	397	HEATR1	Novel	0.000862912	3	1:236583126_T/C;1:236590903_C/G;1:236595551_T/C
Sarcoidosis	797	DLG5	Novel	0.000866424	2	10:77806906_C/T;10:77822082_G/A
Trigeminal neuralgia	221091	LOXL3	Novel	0.00087273	2	2:74532698_G/A;2:74550345_C/T
Non-syndromic genetic deafness	87884	DNAH14	Novel	0.000877195	3	1:224964551_C/T;1:225082722_A/T;1:225147216_CAATT/C
Immune thrombocytopenic purpura	3002	NID2	Novel	0.000882277	6	14:52006654_T/C;14:52028763_C/T;14:52029669_A/C;14:52038828_C/T;14:52053584_G/A;14:52060173_G/A
Trigeminal neuralgia	221091	PCDHGB1	Novel	0.000888085	2	5:141351492_C/A;5:141409737_G/C
Multiple myeloma	29073	ZNF816	Novel	0.000889541	2	19:52950627_G/A;19:52951401_T/C
Polymyalgia rheumatica	93569	RGS3	Novel	0.00089157	2	9:113479495_G/C;9:113594046_T/C
Benign epithelial tumor of salivary glands	276148	CAND2	Novel	0.000891881	4	3:12803514_C/T;3:12815914_C/G;3:12816659_C/T;3:12817467_G/T
Autoimmune hepatitis	2137	PRAMEF2	Novel	0.000897042	7	1:12859091_A/G;1:12859131_G/T;1:12859186_G/A;1:12859754_C/T;1:12859826_A/G;1:12859853_T/C;1:12861456_G/A
Polycythemia vera	729	ASPM	Novel	0.000900496	3	1:197101581_G/C;1:197104066_G/A;1:197105038_G/A
Multiple myeloma	29073	MYH11	Novel	0.000903598	3	16:15704110_T/A;16:15715019_C/G;16:15724286_C/T
Anal fistula	228113	AMOTL2	Novel	0.000903869	3	3:134358593_G/A;3:134365885_C/T;3:134370916_C/T
Follicular lymphoma	545	NUDT19	Novel	0.000904543	2	19:32692421_C/G;19:32692445_C/G
Idiopathic/heritable pulmonary arterial hypertension	422	FAM160A2	Novel	0.000904715	2	11:6217461_C/T;11:6218660_G/A
Idiopathic/heritable pulmonary arterial hypertension	422	NOTCH2	Novel	0.00090517	2	1:119915647_G/C;1:119935502_A/C
Polymyalgia rheumatica	93569	HRNR	Novel	0.000908321	22	1:152213720_G/A;1:152214326_T/C;1:152214361_C/T;1:152215108_C/T;1:152215130_G/A;1:152216210_C/T;1:152216464_A/G;1:152217043_T/A;1:152217506_A/G;1:152217569_C/A;1:152217854_C/T;1:152217874_A/G;1:152217906_A/C;1:152218250_C/T;1:152218397_G/A;1:152218471_C/T;1:152218928_C/T;1:152219182_C/A;1:152219577_C/T;1:152219645_G/A;1:152219995_C/T;1:152223252_A/AT
Systemic lupus erythematosus	536	TTN	Novel	0.000908346	14	2:178532055_C/G;2:178539675_T/C;2:178541317_C/T;2:178550265_T/C;2:178555065_G/A;2:178621310_C/A;2:178664032_T/C;2:178675734_G/T;2:178684680_G/A;2:178718033_T/C;2:178732873_C/T;2:178733826_T/G;2:178734940_G/C;2:178740653_T/A
Congenital aortic valve stenosis	3093	TDRKH	Novel	0.000908995	2	1:151776102_G/A;1:151776103_C/A
Benign epithelial tumor of salivary glands	276148	RRP12	Novel	0.000909114	2	10:97366167_C/T;10:97366466_T/C
Primary biliary cholangitis	186	PLA2G3	Novel	0.000909131	2	22:31138294_G/A;22:31140088_A/T
Cholangiocarcinoma	70567	FCGBP	Novel	0.000910153	2	19:39867042_C/T;19:39893168_C/T
Polymyalgia rheumatica	93569	FAM98B	Novel	0.000910671	4	15:38484532_ATTATGGTGGAAGAGGGGG/A;15:38484605_AGGT/A;15:38484605_A/AGGT;15:38484605_AGGTGGT/A
Follicular lymphoma	545	POLG	Novel	0.000915634	4	15:89326947_C/A;15:89328532_G/C;15:89328996_G/A;15:89330133_C/G
Systemic lupus erythematosus	536	SYNJ2	Novel	0.000917912	2	6:158066519_T/C;6:158086983_C/A
Malignant epithelial tumor of salivary glands	276145	GMNN	Novel	0.0009191	2	6:24781491_G/C;6:24781507_C/T
Pleural mesothelioma	50251	TNRC18	Novel	0.000919505	2	7:5370734_G/A;7:5388319_G/A
Essential thrombocythemia	3318	ZSCAN26	Novel	0.000922344	2	6:28272095_A/G;6:28272166_G/A
Acute adrenal insufficiency	95409	STARD9	Novel	0.000928993	4	15:42686907_A/G;15:42688192_C/T;15:42690621_A/G;15:42691984_A/G
Chronic myeloproliferative disease, unclassifiable	86830	MYH7B	Novel	0.000930708	2	20:34979496_G/T;20:34994330_C/T
Interstitial cystitis	37202	IL17RC	Novel	0.000931459	2	3:9917956_T/C;3:9928379_G/A
Polymyalgia rheumatica	93569	COL13A1	Novel	0.000935138	3	10:69898722_G/A;10:69927022_A/G;10:69930475_G/A
Cholangiocarcinoma	70567	SPAG8	Novel	0.000936672	2	9:35810248_G/A;9:35811718_T/C
Non-syndromic genetic deafness	87884	RNF135	Novel	0.000936853	3	17:30971286_C/G;17:30971372_A/G;17:30971395_T/C
Complex regional pain syndrome	83452	LYST	Novel	0.000939125	2	1:235731173_C/T;1:235775029_A/C
Systemic lupus erythematosus	536	SIGLEC12	Novel	0.000939482	2	19:51496938_A/G;19:51499485_G/A
Giant cell arteritis	397	HELZ2	Novel	0.0009395	4	20:63559278_G/A;20:63561616_G/A;20:63562658_C/T;20:63564461_C/T
Eosinophilic granulomatosis with polyangiitis	183	PPP6R2	Novel	0.000940506	2	22:50435021_G/T;22:50435022_C/T
Idiopathic achalasia	930	CAPN10	Novel	0.000941006	2	2:240594671_C/T;2:240596862_C/T
Trigeminal neuralgia	221091	MUC6	Novel	0.000945049	8	11:1013992_C/T;11:1017085_G/A;11:1017302_G/C;11:1018042_A/G;11:1018093_G/T;11:1026001_G/A;11:1027390_G/T;11:1031874_C/T
Radiation proctitis	70475	FCGBP	Novel	0.000945663	7	19:39878043_C/T;19:39889969_C/T;19:39893485_G/A;19:39893949_C/T;19:39894237_C/T;19:39902810_C/G;19:39915630_G/A
Anal fistula	228113	PTPN22	Novel	0.00094677	3	1:113829592_C/G;1:113838034_G/C;1:113838292_G/T
Essential thrombocythemia	3318	INSYN1	Novel	0.000950253	2	15:73740138_G/C;15:73740437_G/A
Sarcoidosis	797	BMP2K	Novel	0.000952032	2	4:78870928_CCAG/C;4:78910618_G/A
Benign epithelial tumor of salivary glands	276148	ACAP3	Novel	0.000959786	2	1:1295828_C/T;1:1296482_C/T
Radiation proctitis	70475	MUC6	Novel	0.000959877	2	11:1016991_T/G;11:1025861_C/T
Idiopathic/heritable pulmonary arterial hypertension	422	EDC4	Novel	0.000964687	2	16:67877774_A/G;16:67882262_G/A
Benign epithelial tumor of salivary glands	276148	ADGRV1	Novel	0.000966012	8	5:90674063_A/G;5:90683751_G/A;5:90706236_A/G;5:90763365_G/T;5:90763453_C/A;5:90791138_G/A;5:90840983_A/G;5:91150072_A/G
Immune thrombocytopenic purpura	3002	MUC16	Novel	0.000967243	15	19:8858668_A/G;19:8863312_C/T;19:8897518_G/A;19:8897601_G/A;19:8898964_C/T;19:8907490_A/G;19:8909383_T/C;19:8916887_C/T;19:8939543_C/T;19:8957782_A/T;19:8959147_T/C;19:8973725_C/T;19:8974738_G/A;19:8976307_G/T;19:8980773_C/A
Polymyalgia rheumatica	93569	MSS51	Novel	0.000970855	5	10:73424705_A/C;10:73425990_C/T;10:73425991_G/A;10:73426324_C/T;10:73427637_G/A
Idiopathic/heritable pulmonary arterial hypertension	422	PRAMEF15	Novel	0.00097102	2	1:13319520_C/G;1:13321882_C/T
Sarcoidosis	797	LAMA2	Novel	0.000971221	3	6:129192705_T/A;6:129291620_G/T;6:129440891_A/G
Radiation proctitis	70475	C8A	Novel	0.000971601	3	1:56867638_C/A;1:56874959_G/A;1:56908064_G/A
Complex regional pain syndrome	83452	MUC12	Novel	0.00097368	9	7:100990657_G/A;7:100991077_C/T;7:100992055_A/G;7:100992293_A/C;7:100994275_G/A;7:100999382_C/T;7:101002553_A/G;7:101002774_A/T;7:101004763_C/G
Preeclampsia	275555	VPS13B	Novel	0.000974465	2	8:99143154_G/A;8:99832341_A/AT
Primary biliary cholangitis	186	PCNT	Novel	0.000976465	3	21:46397393_C/G;21:46397402_G/A;21:46416552_C/T
Early-onset non-syndromic cataract	91492	OR6K2	Novel	0.000977575	2	1:158699980_CAG/C;1:158699984_C/CT
B-cell chronic lymphocytic leukemia	67038	UPK1A	Novel	0.000977828	2	19:35673534_G/C;19:35677992_A/G
Chronic myeloproliferative disease, unclassifiable	86830	CMYA5	Novel	0.000978677	3	5:79729262_A/G;5:79729769_C/T;5:79730547_T/G
Malignant epithelial tumor of salivary glands	276145	LY75;LY75-CD302	Novel	0.000980067	3	2:159858395_T/C;2:159858457_C/T;2:159864846_C/T
Benign epithelial tumor of salivary glands	276148	PHLPP1	Novel	0.000981029	3	18:62715770_GGCA/G;18:62978784_C/G;18:62978821_G/A
Trigeminal neuralgia	221091	CDH23	Novel	0.000983139	6	10:71646693_C/A;10:71694209_C/T;10:71705055_G/A;10:71732116_A/G;10:71732316_C/T;10:71784336_C/G
Polymyalgia rheumatica	93569	OVCH1	Novel	0.000984809	2	12:29477233_C/T;12:29478859_G/A
Idiopathic/heritable pulmonary arterial hypertension	422	TPTE	Novel	0.000986732	2	21:10567789_G/A;21:10578378_G/A
Benign epithelial tumor of salivary glands	276148	RTL1	Novel	0.000987703	3	14:100881145_C/T;14:100883594_C/T;14:100884290_C/T
Myasthenia gravis	589	MUC4	Novel	0.000988428	11	3:195780092_C/T;3:195780445_G/A;3:195780812_C/T;3:195781700_T/C;3:195781703_C/G;3:195781994_C/A;3:195782181_C/G;3:195782320_G/T;3:195783236_C/T;3:195787599_C/G;3:195788482_T/A
Multiple myeloma	29073	MUC17	Novel	0.000988823	8	7:101032257_C/A;7:101033998_G/C;7:101034004_G/A;7:101034592_C/T;7:101035126_G/A;7:101038522_T/G;7:101039290_T/C;7:101043736_C/T
Immune thrombocytopenic purpura	3002	ASCL1	Novel	0.00099005	2	12:102958344_ACGGCCGCAGCCGCGG/A;12:102958393_CGCAGCAGCAGCAGCA/C
Anal fistula	228113	MAZ	Novel	0.000993552	2	16:29810108_A/AGCG;16:29810310_A/C
Giant cell arteritis	397	HSPG2	Novel	0.000996049	6	1:21833508_C/T;1:21850422_C/T;1:21875662_C/T;1:21879108_T/C;1:21880484_C/T;1:21885448_G/T
B-cell chronic lymphocytic leukemia	67038	FGG	Novel	0.00100074	2	4:154609725_C/T;4:154611883_G/C
Giant cell arteritis	397	C9	Novel	0.00100143	2	5:39311234_A/T;5:39342141_T/A
B-cell chronic lymphocytic leukemia	67038	ARHGAP10	Novel	0.00100325	2	4:147857643_C/T;4:148064441_G/A
Myasthenia gravis	589	ATP6V0A2	Novel	0.00100441	2	12:123737249_G/A;12:123743867_A/G
Follicular lymphoma	545	CLCN1	Novel	0.00100827	2	7:143330817_G/A;7:143351678_C/T
Radiation proctitis	70475	KARS1	Novel	0.00100898	2	16:75631490_C/T;16:75640298_C/G
Immune thrombocytopenic purpura	3002	NPIPB15	Novel	0.00101038	5	16:74385569_G/A;16:74385667_G/A;16:74385712_G/A;16:74391871_C/T;16:74392024_G/A
Anal fistula	228113	GOLGA8N	Novel	0.00101047	3	15:32599260_G/A;15:32602565_A/G;15:32603928_T/G
Giant cell arteritis	397	ZNF212	Novel	0.0010117	2	7:149250771_G/A;7:149254389_C/A
Follicular lymphoma	545	TPRN	Novel	0.00102084	2	9:137192572_T/TTCC;9:137192669_T/C
Giant cell arteritis	397	SACS	Novel	0.00102967	4	13:23330159_T/G;13:23335537_A/C;13:23337095_G/T;13:23339410_T/C
Trigeminal neuralgia	221091	HSPG2	Novel	0.00102996	4	1:21834901_C/T;1:21875662_C/T;1:21880115_G/A;1:21885448_G/T
Sarcoidosis	797	PAPLN	Novel	0.00103357	4	14:73252747_A/C;14:73262641_C/T;14:73264046_T/C;14:73266577_G/A
Polycythemia vera	729	CCPG1	Novel	0.00104693	3	15:55359728_T/C;15:55359891_C/G;15:55360407_T/C
Essential thrombocythemia	3318	ATP10B	Novel	0.00104755	2	5:160589677_A/G;5:160686092_G/A
B-cell chronic lymphocytic leukemia	67038	TTN	Novel	0.00104866	29	2:178528964_G/A;2:178532055_C/G;2:178539675_T/C;2:178546480_A/T;2:178550265_T/C;2:178574427_A/G;2:178576568_T/C;2:178577205_G/A;2:178590625_C/T;2:178607496_A/G;2:178617362_C/T;2:178618210_C/T;2:178621310_C/A;2:178621496_C/T;2:178650214_TTTTCCTCTTCAGGAGCAA/T;2:178652878_G/A;2:178663290_T/C;2:178663650_T/A;2:178672473_C/T;2:178684680_G/A;2:178718033_T/C;2:178720585_G/A;2:178725981_C/T;2:178731827_T…
Immune thrombocytopenic purpura	3002	PIEZO1	Novel	0.00104999	7	16:88715666_T/C;16:88722925_C/T;16:88726747_C/T;16:88733652_C/T;16:88733666_C/G;16:88733731_C/T;16:88733964_G/GTCC
Interstitial cystitis	37202	SYDE2	Novel	0.00105173	2	1:85182222_A/G;1:85200791_G/A
Interatrial communication	1478	ZNF518A	Novel	0.00105983	5	10:96156515_C/T;10:96157550_G/A;10:96157799_G/C;10:96158462_T/C;10:96158757_A/G
Interstitial cystitis	37202	SLC26A1	Novel	0.00106204	2	4:989896_A/G;4:989935_G/A
Interatrial communication	1478	GPAT3	Novel	0.00106338	2	4:83587295_G/A;4:83588214_A/G
Pneumonia caused by Pseudomonas aeruginosa infection	90066	SYNE1	Novel	0.00106567	2	6:152180281_C/T;6:152450832_A/G
Autoimmune hepatitis	2137	NUP210	Novel	0.00106626	2	3:13325857_G/A;3:13339919_C/T
Immune thrombocytopenic purpura	3002	NPHS1	Novel	0.0010667	3	19:35849604_A/C;19:35850409_T/A;19:35857395_G/T
Polycythemia vera	729	RPAP1	Novel	0.00107071	2	15:41527268_G/A;15:41529896_A/T
Idiopathic/heritable pulmonary arterial hypertension	422	PTPRB	Novel	0.00107492	2	12:70539996_C/T;12:70555234_G/A
Polycythemia vera	729	PASK	Novel	0.00107759	2	2:241124043_C/T;2:241126861_G/C
Sarcoidosis	797	MDM1	Novel	0.00107801	2	12:68325524_T/C;12:68326754_A/G
Interatrial communication	1478	ARHGEF4	Novel	0.00108371	3	2:130913999_G/T;2:130914076_T/G;2:130914469_G/A
Polymyalgia rheumatica	93569	NECAB1	Novel	0.00108542	2	8:90940849_G/T;8:90940879_T/C
Meningioma	2495	PABPC1	Novel	0.00108651	2	8:100706704_C/G;8:100706893_G/A
Anal fistula	228113	NINL	Novel	0.00108787	4	20:25476845_G/A;20:25482030_C/T;20:25504944_C/G;20:25512949_C/T
Giant cell arteritis	397	VPS18	Novel	0.0010918	2	15:40898965_G/A;15:40903159_C/T
Chronic myeloproliferative disease, unclassifiable	86830	COL6A3	Novel	0.00109303	2	2:237366926_T/C;2:237381124_T/C
B-cell chronic lymphocytic leukemia	67038	SENP5	Novel	0.00109329	2	3:196886151_C/G;3:196886230_G/A
Systemic lupus erythematosus	536	TMC7	Novel	0.00109396	2	16:19009403_A/C;16:19061798_C/A
CREST syndrome	90290	AP002512.3	Novel	0.00110606	2	11:56462534_G/T;11:56470542_CTAAAA/C
Polymyalgia rheumatica	93569	TGFBI	Novel	0.00110958	3	5:136046460_G/A;5:136055773_A/G;5:136062674_G/C
Interatrial communication	1478	NID2	Novel	0.00111124	4	14:52006654_T/C;14:52015056_G/A;14:52029681_T/C;14:52042315_G/A
Sarcoidosis	797	MYBPC3	Novel	0.00111148	2	11:47341180_C/T;11:47349863_C/T
Idiopathic/heritable pulmonary arterial hypertension	422	P3H3	Novel	0.00111297	2	12:6828543_C/G;12:6837484_G/T
Endophthalmitis	199323	MINDY4	Novel	0.0011135	2	7:30778526_T/G;7:30785928_C/A
Benign epithelial tumor of salivary glands	276148	CCR5	Novel	0.00111389	2	3:46373082_G/T;3:46373205_T/A
Radiation proctitis	70475	HRNR	Novel	0.00112226	7	1:152215108_C/T;1:152217052_C/T;1:152217874_A/G;1:152218250_C/T;1:152218928_C/T;1:152219980_G/T;1:152219995_C/T
Complex regional pain syndrome	83452	MICAL2	Novel	0.00112311	3	11:12294316_G/A;11:12294483_G/A;11:12294572_G/A
Renal agenesis, unilateral	93100	MAST4	Novel	0.00112475	3	5:67164767_G/A;5:67164802_T/C;5:67165736_A/T
Interstitial cystitis	37202	HRNR	Novel	0.00112721	5	1:152213720_G/A;1:152215108_C/T;1:152215130_G/A;1:152218471_C/T;1:152223252_A/AT
Benign epithelial tumor of salivary glands	276148	POM121	Novel	0.00112745	3	7:72925187_CGGCCGG/C;7:72942518_G/A;7:72943184_T/C
Trigeminal neuralgia	221091	MYBPC2	Novel	0.00113035	6	19:50436119_G/A;19:50446037_G/A;19:50451907_G/T;19:50454343_T/C;19:50455293_A/C;19:50464478_C/T
Primary biliary cholangitis	186	NPIPA5	Novel	0.00113202	2	16:15363787_C/G;16:15370035_A/G
Complex regional pain syndrome	83452	MUC4	Novel	0.00113266	4	3:195780445_G/A;3:195782503_T/G;3:195783250_A/G;3:195783847_G/T
Immune thrombocytopenic purpura	3002	OBSCN	Novel	0.00113428	7	1:228211818_T/A;1:228216667_G/A;1:228259762_G/A;1:228264331_G/A;1:228338877_T/A;1:228350867_C/G;1:228371251_T/G
Benign epithelial tumor of salivary glands	276148	NCOA6	Novel	0.00113457	2	20:34754820_G/A;20:34754826_G/C
Myasthenia gravis	589	RABL6	Novel	0.00114038	2	9:136837375_G/A;9:136840699_C/T
Follicular lymphoma	545	KIF17	Novel	0.00114216	2	1:20682786_C/T;1:20717514_C/T
Systemic lupus erythematosus	536	C18orf63	Novel	0.00114247	2	18:74353605_G/A;18:74353748_A/G
Systemic sclerosis	90291	CCDC180	Novel	0.00114427	3	9:97318541_C/G;9:97350488_C/T;9:97354688_A/G
Chronic myelomonocytic leukemia	98823	MCF2L2	Novel	0.00114527	2	3:183289130_A/G;3:183300177_T/A
B-cell chronic lymphocytic leukemia	67038	MYO7A	Novel	0.00114654	7	11:77158332_G/A;11:77159450_G/A;11:77199663_C/T;11:77202412_A/G;11:77203118_C/T;11:77208439_G/A;11:77211309_G/A
Autosomal dominant polycystic kidney disease	730	RECQL4	Novel	0.00114903	2	8:144513027_T/TGGTGCA;8:144517466_T/C
Interatrial communication	1478	LAMC2	Novel	0.00115491	2	1:183215528_G/A;1:183235696_C/G
Radiation proctitis	70475	AHNAK2	Novel	0.00115635	5	14:104938950_C/T;14:104948969_G/A;14:104949096_T/C;14:104951261_G/A;14:104951304_T/C
Addison disease	85138	HMCN2	Novel	0.00115932	2	9:130418837_C/T;9:130427363_G/A
Acromegaly	963	MOGS	Novel	0.00115945	2	2:74461436_C/T;2:74461951_C/T
Malaria	673	NOTCH3	Novel	0.00116387	2	19:15180765_C/G;19:15188237_G/A
Von Willebrand disease	903	DNAH7	Novel	0.00116446	2	2:195754381_T/C;2:195988043_C/T
Giant cell arteritis	397	LIMCH1	Novel	0.00116524	2	4:41646750_G/A;4:41684503_C/T
Idiopathic/heritable pulmonary arterial hypertension	422	TTC8	Novel	0.00116532	3	14:88840883_A/G;14:88872358_A/G;14:88872432_C/T
Anal fistula	228113	ARVCF	Novel	0.00116727	4	22:19971933_G/A;22:19971941_C/T;22:19974169_G/C;22:19981659_C/T
Essential thrombocythemia	3318	CRYBG3	Novel	0.00116733	3	3:97871865_A/T;3:97873146_A/C;3:97875311_G/C
Von Willebrand disease	903	GOLGA6L6	Novel	0.00117846	3	15:20534686_T/C;15:20535052_TCC/T;15:20535057_T/TGA
B-cell chronic lymphocytic leukemia	67038	NAV3	Novel	0.00118245	2	12:77831519_G/A;12:78116881_G/A
Idiopathic/heritable pulmonary arterial hypertension	422	POLE	Novel	0.00118368	2	12:132643868_G/A;12:132649460_C/T
Giant cell arteritis	397	RP1L1	Novel	0.00118647	3	8:10607286_G/C;8:10609233_C/T;8:10610898_C/G
Radiation proctitis	70475	MYH15	Novel	0.00118969	3	3:108394107_C/T;3:108428833_G/A;3:108437581_T/G
Immune thrombocytopenic purpura	3002	MYH9	Novel	0.00118991	2	22:36292132_G/A;22:36349230_G/C
Anal fistula	228113	DBH	Novel	0.00119033	3	9:133636447_G/A;9:133636634_G/C;9:133658412_C/T
Follicular lymphoma	545	DST	Novel	0.00119103	4	6:56515593_G/A;6:56606870_A/C;6:56618881_T/G;6:56642764_G/A
Discoid lupus erythematosus	90281	TNFRSF10D	Novel	0.00119134	2	8:23145808_A/G;8:23154924_A/G
Benign epithelial tumor of salivary glands	276148	CD109	Novel	0.00119678	3	6:73730381_G/A;6:73766068_C/G;6:73783814_C/T
Benign epithelial tumor of salivary glands	276148	ZSCAN31	Novel	0.00119686	2	6:28326722_C/T;6:28329313_G/A
Systemic lupus erythematosus	536	PIDD1	Novel	0.00119739	2	11:800563_C/T;11:801359_G/A
Interatrial communication	1478	HCN1	Novel	0.00119822	2	5:45695870_TCGCCGC/T;5:45695954_C/A
Idiopathic/heritable pulmonary arterial hypertension	422	PRRC2A	Novel	0.00120099	3	6:31628018_C/T;6:31632520_G/A;6:31632893_G/A
Aspergillosis	1163	KAT6B	Novel	0.00120109	2	10:75029319_G/A;10:75029659_G/A
Interatrial communication	1478	GCFC2	Novel	0.00120313	2	2:75702236_T/G;2:75702387_C/T
Interatrial communication	1478	AUNIP	Novel	0.00120906	3	1:25835277_GTTTCACTGAT/G;1:25837514_AGG/A;1:25837517_AG/A
Systemic lupus erythematosus	536	GNLY	Novel	0.00121135	2	2:85696010_T/C;2:85696058_T/C
Cerebral arteriovenous malformation	46724	ZNF90	Novel	0.00121829	4	19:20118786_C/A;19:20118795_T/C;19:20118825_C/T;19:20118852_T/C
Idiopathic/heritable pulmonary arterial hypertension	422	VPS13B	Novel	0.00121997	3	8:99481743_A/T;8:99778930_G/A;8:99778964_C/T
Interstitial cystitis	37202	MFRP	Novel	0.0012208	2	11:119343926_G/T;11:119345432_C/A
Interstitial cystitis	37202	DNAH1	Novel	0.00122142	6	3:52350578_A/G;3:52372236_A/G;3:52375397_C/G;3:52375988_G/A;3:52386299_C/T;3:52396681_C/T
Follicular lymphoma	545	CBY3	Novel	0.00122212	2	5:179678675_C/T;5:179678840_A/G
Follicular lymphoma	545	APOB	Novel	0.00122414	3	2:21004631_T/C;2:21005467_A/T;2:21015495_C/T
B-cell chronic lymphocytic leukemia	67038	ANK3	Novel	0.00122796	6	10:60042719_C/T;10:60059785_C/A;10:60070193_T/C;10:60070826_T/C;10:60073656_A/G;10:60075299_G/A
Radiation proctitis	70475	WDR81	Novel	0.00122867	2	17:1733880_G/A;17:1734198_G/A
Addison disease	85138	POTEJ	Novel	0.00122881	3	2:130656585_C/A;2:130656837_G/C;2:130657378_G/A
Trigeminal neuralgia	221091	ZFHX3	Novel	0.00123016	8	16:72797458_CTTGTTG/C;16:72797458_C/CTTGTTG;16:72797458_C/CTTG;16:72957797_T/TGCC;16:72958393_C/T;16:72958682_G/GTCTTCCTCCTCCTCT;16:72958864_T/G;16:72959011_G/C
Addison disease	85138	MUC5B	Novel	0.00123378	4	11:1243474_C/G;11:1244154_T/C;11:1246142_A/G;11:1250829_G/C
Discoid lupus erythematosus	90281	FBN3	Novel	0.00123592	2	19:8103654_C/T;19:8106183_C/T
Multiple myeloma	29073	PCDHGA4	Novel	0.00123612	2	5:141355654_T/C;5:141356987_G/A
Follicular lymphoma	545	TSSK2	Novel	0.00123686	2	22:19131977_A/C;22:19132036_T/C
Interatrial communication	1478	PABPC1L	Novel	0.00124242	2	20:44912666_G/A;20:44918956_C/T
Aspergillosis	1163	PARM1	Novel	0.00124464	2	4:75012676_G/A;4:75012704_G/C
Polycythemia vera	729	ZBP1	Novel	0.00124713	3	20:57611828_C/T;20:57613163_C/T;20:57616331_C/A
B-cell chronic lymphocytic leukemia	67038	ATP8B3	Novel	0.0012495	2	19:1795985_G/A;19:1799898_C/A
Polymyalgia rheumatica	93569	ADAM18	Novel	0.00125006	3	8:39585308_C/T;8:39610609_A/T;8:39663870_T/C
Trigeminal neuralgia	221091	ZNF469	Novel	0.0012518	9	16:88427532_G/A;16:88429464_C/T;16:88430187_C/T;16:88431891_C/T;16:88434549_C/T;16:88435023_C/A;16:88435145_A/G;16:88435682_G/A;16:88437797_G/C
Cardiogenic shock	97292	ANKZF1	Novel	0.00125256	2	2:219231956_A/C;2:219235807_CAGCAGG/C
Addison disease	85138	SCARB2	Novel	0.00125731	2	4:76179654_T/C;4:76179684_C/T
Discoid lupus erythematosus	90281	KIFC1	Novel	0.00126102	2	6:33404913_G/A;6:33405564_C/T
Meningioma	2495	TBL3	Novel	0.00126172	2	16:1978414_G/A;16:1978415_A/T
B-cell chronic lymphocytic leukemia	67038	TFAP2E	Novel	0.00126232	2	1:35588395_G/A;1:35594434_C/T
Polymyalgia rheumatica	93569	MFSD12	Novel	0.0012637	4	19:3544814_C/T;19:3547957_C/T;19:3548233_A/G;19:3557307_C/T
Preeclampsia	275555	KRT74	Novel	0.0012669	3	12:52567039_C/A;12:52568266_G/A;12:52573480_C/T
Essential thrombocythemia	3318	HLA-C	Novel	0.00126841	6	6:31270085_T/C;6:31270455_G/A;6:31271154_G/C;6:31271168_C/T;6:31271337_G/T;6:31271339_G/A
Trigeminal neuralgia	221091	KCNAB2	Novel	0.00127173	2	1:6051661_C/T;1:6097531_A/C
Monostotic fibrous dysplasia	93277	MYO3B	Novel	0.00127886	2	2:170514959_G/A;2:170519458_C/T
Benign epithelial tumor of salivary glands	276148	ZNF599	Novel	0.00127973	3	19:34759785_TAG/T;19:34760006_T/A;19:34760091_C/T
Asherman syndrome	137686	UBR4	Novel	0.00127986	2	1:19113889_G/C;1:19177568_T/C
Radiation proctitis	70475	COL16A1	Novel	0.00128043	2	1:31654822_T/C;1:31692475_T/C
Aspergillosis	1163	CCDC121	Novel	0.00128135	2	2:27627060_A/G;2:27627061_GTC/G
Non-syndromic genetic deafness	87884	SCML4	Novel	0.00128171	2	6:107755586_T/TG;6:107755597_T/C
Polymyalgia rheumatica	93569	PLEKHH2	Novel	0.0012823	5	2:43697278_C/T;2:43700021_C/T;2:43700399_C/A;2:43704029_G/A;2:43710059_C/T
Craniopharyngioma	54595	TLR5	Novel	0.00128286	2	1:223110495_T/C;1:223111102_T/A
Anal fistula	228113	ANK3	Novel	0.00128456	10	10:60042719_C/T;10:60059785_C/A;10:60070193_T/C;10:60070826_T/C;10:60070884_T/A;10:60072347_C/T;10:60073656_A/G;10:60073926_C/T;10:60075299_G/A;10:60076416_G/A
Immune thrombocytopenic purpura	3002	SPATA31A3	Novel	0.00128516	3	9:66989714_C/T;9:66989992_G/A;9:66992373_C/T
Multiple myeloma	29073	EFCAB5	Novel	0.00128631	2	17:29941839_G/A;17:30082990_A/G
Cholangiocarcinoma	70567	KRTAP5-5	Novel	0.0012868	2	11:1629920_G/A;11:1629996_T/TGGAG
Radiation proctitis	70475	CCDC180	Novel	0.00128858	4	9:97318541_C/G;9:97350488_C/T;9:97354688_A/G;9:97365721_C/G
Trigeminal neuralgia	221091	MYO1H	Novel	0.00128895	2	12:109401121_G/T;12:109409982_A/G
Immune thrombocytopenic purpura	3002	NUMA1	Novel	0.00129005	2	11:72004083_G/A;11:72016073_T/C
Follicular lymphoma	545	CSF2RB	Novel	0.00129089	2	22:36923316_C/T;22:36937748_G/T
Primary biliary cholangitis	186	HRNR	Novel	0.00129523	4	1:152215108_C/T;1:152215130_G/A;1:152217506_A/G;1:152223252_A/AT
Giant cell arteritis	397	TRIP11	Novel	0.00129582	3	14:91972807_G/T;14:92004372_T/G;14:92005842_C/T
Follicular lymphoma	545	MUC12	Novel	0.00129591	22	7:100990657_G/A;7:100990864_G/A;7:100991077_C/T;7:100991105_C/T;7:100991641_G/A;7:100992055_A/G;7:100992293_A/C;7:100992599_C/A;7:100994012_C/T;7:100994275_G/A;7:100994876_C/T;7:100995034_G/A;7:100996823_C/T;7:100998262_A/C;7:100998517_C/G;7:100999039_T/A;7:100999705_G/A;7:101000107_G/A;7:101000551_C/G;7:101002774_A/T;7:101004214_A/G;7:101004763_C/G
Interstitial cystitis	37202	CDCA2	Novel	0.00130028	2	8:25488592_T/G;8:25507295_A/G
Follicular lymphoma	545	FCGBP	Novel	0.001305	7	19:39889952_C/T;19:39893168_C/T;19:39893459_G/A;19:39894237_C/T;19:39899561_G/T;19:39915630_G/A;19:39934575_G/T
Myasthenia gravis	589	NBAS	Novel	0.0013078	2	2:15328301_A/C;2:15473245_C/T
Interstitial cystitis	37202	MKI67	Novel	0.00131157	4	10:128105242_G/A;10:128105328_G/A;10:128106975_G/A;10:128107642_C/A
Polycythemia vera	729	DNAJC17	Novel	0.0013133	2	15:40767999_C/G;15:40774427_C/G
CREST syndrome	90290	TACC2	Novel	0.00131693	2	10:122083842_G/T;10:122085300_T/G
Giant cell arteritis	397	CACNA1S	Novel	0.00131706	4	1:201051037_T/A;1:201054543_C/T;1:201069522_C/T;1:201076930_C/T
Systemic lupus erythematosus	536	SPEN	Novel	0.00131966	2	1:15931807_A/G;1:15932261_T/A
Interatrial communication	1478	PDE4DIP	Novel	0.00132139	7	1:148931920_G/T;1:148952790_A/T;1:148953687_A/C;1:149003009_G/A;1:149024456_G/A;1:149024554_C/A;1:149027499_A/G
Polycythemia vera	729	DNAH7	Novel	0.00132191	5	2:195738049_G/A;2:195738062_A/T;2:195754381_T/C;2:195808845_G/C;2:195858710_C/T
Systemic sclerosis	90291	CMYA5	Novel	0.00132264	2	5:79728924_C/A;5:79733939_C/T
Benign epithelial tumor of salivary glands	276148	ABI3BP	Novel	0.00132661	2	3:100775231_C/G;3:100885545_G/C
Idiopathic/heritable pulmonary arterial hypertension	422	TNC	Novel	0.00132727	2	9:115086389_G/C;9:115087103_C/T
Benign epithelial tumor of salivary glands	276148	C2	Novel	0.00132792	2	6:31934288_ATGGTGGACAGGGTCAGGAATCAGGAGTC/A;6:31944129_C/CTA
Immune thrombocytopenic purpura	3002	HADH	Novel	0.00132833	2	4:108014444_T/G;4:108019576_G/T
Multiple myeloma	29073	STRIP2	Novel	0.00132887	2	7:129434594_A/G;7:129460332_T/G
Giant cell arteritis	397	ARHGEF5	Novel	0.00132892	3	7:144363784_G/T;7:144363954_A/G;7:144364111_A/G
Immune thrombocytopenic purpura	3002	VPS54	Novel	0.00132994	2	2:63933838_C/A;2:63949117_T/C
Endophthalmitis	199323	GOLGA8K	Novel	0.0013355	2	15:32393122_G/C;15:32401361_T/C
Giant cell arteritis	397	NMUR1	Novel	0.0013365	2	2:231528246_G/A;2:231528276_C/T
Interstitial cystitis	37202	PBXIP1	Novel	0.00133696	2	1:154946178_C/T;1:154948211_C/T
CREST syndrome	90290	SYNE2	Novel	0.00133753	2	14:64220587_G/A;14:64221672_C/T
Chronic myeloid leukemia	521	ANKRD36B	Novel	0.00133908	2	2:97532378_T/G;2:97585045_C/A
Radiation proctitis	70475	THSD4	Novel	0.00133937	2	15:71547464_G/A;15:71737802_C/A
Aspergillosis	1163	ANKLE1	Novel	0.00133992	3	19:17283785_G/A;19:17286647_GGTGTGT/G;19:17286668_G/GTGTT
Benign epithelial tumor of salivary glands	276148	HLA-DRB5	Novel	0.00134244	6	6:32517747_C/G;6:32521934_A/G;6:32521980_C/G;6:32522058_C/G;6:32522104_G/C;6:32530180_C/CAG
Early-onset autosomal dominant Alzheimer disease	1020	KIR3DL1	Novel	0.00134394	2	19:54829420_C/A;19:54829970_C/T
Anal fistula	228113	ZDHHC5	Novel	0.00134552	2	11:57690187_G/A;11:57699939_G/A
Systemic lupus erythematosus	536	SLC36A2	Novel	0.00134917	2	5:151316878_T/A;5:151347309_GTCT/G
Primary myelofibrosis	824	PIEZO1	Novel	0.00135167	2	16:88733652_C/T;16:88733731_C/T
Immune thrombocytopenic purpura	3002	MUC5B	Novel	0.00135198	32	11:1226857_G/A;11:1243062_C/G;11:1243098_C/T;11:1243188_C/G;11:1243272_C/T;11:1243474_C/G;11:1244154_T/C;11:1244762_C/T;11:1245129_C/T;11:1245170_C/A;11:1245426_G/A;11:1246023_C/T;11:1246142_A/G;11:1246497_T/C;11:1246506_G/A;11:1246622_G/A;11:1246806_C/T;11:1246925_C/A;11:1248189_T/C;11:1248504_T/C;11:1248540_C/T;11:1249152_C/G;11:1249830_A/C;11:1249832_T/C;11:1249847_G/T;11:1250444_T/G;11:125066…
Sarcoidosis	797	CFAP100	Novel	0.00135601	3	3:126414156_C/A;3:126416489_G/A;3:126434350_G/A
Acromegaly	963	PCDHB6	Novel	0.00135655	3	5:141150357_G/A;5:141151510_C/T;5:141151612_C/T
Multiple myeloma	29073	MUC12	Novel	0.00135687	19	7:100991419_G/C;7:100993046_G/A;7:100993102_G/A;7:100993792_C/T;7:100994275_G/A;7:100994425_C/A;7:100994876_C/T;7:100995263_C/T;7:100996823_C/T;7:100998262_A/C;7:100998517_C/G;7:100999039_T/A;7:100999174_G/A;7:100999705_G/A;7:101000551_C/G;7:101002774_A/T;7:101003692_C/T;7:101004493_C/G;7:101004695_C/G
Anal fistula	228113	FOXB2	Novel	0.00135784	2	9:77020729_C/G;9:77020813_G/C
Interatrial communication	1478	HIVEP1	Novel	0.00135801	5	6:12123552_G/A;6:12125153_A/T;6:12161650_G/C;6:12163506_T/C;6:12163635_C/T
Interatrial communication	1478	AIPL1	Novel	0.0013581	2	17:6425644_C/A;17:6428382_T/A
Complex regional pain syndrome	83452	TG	Novel	0.00136233	2	8:132869751_G/A;8:132893891_G/A
Radiation proctitis	70475	VPS8	Novel	0.00136241	3	3:184886122_G/A;3:184930527_G/A;3:184936321_A/C
Idiopathic/heritable pulmonary arterial hypertension	422	GOLGA6L10	Novel	0.00136265	5	15:82342804_T/C;15:82344626_C/T;15:82344696_C/G;15:82345088_G/A;15:82345172_G/A
Aspergillosis	1163	MGAM	Novel	0.00136567	2	7:142005613_T/C;7:142027685_G/A
B-cell chronic lymphocytic leukemia	67038	PTPN13	Novel	0.0013684	5	4:86701471_G/A;4:86717060_G/A;4:86722325_G/C;4:86753030_G/A;4:86811075_G/T
Immune thrombocytopenic purpura	3002	MGA	Novel	0.00136933	3	15:41696827_C/T;15:41698936_A/G;15:41766760_A/C
Polymyalgia rheumatica	93569	AC118281.1	Novel	0.00136967	10	4:1394909_C/T;4:1394993_G/A;4:1395062_C/T;4:1395160_A/C;4:1395164_T/C;4:1395188_C/T;4:1395337_T/C;4:1395451_C/T;4:1395583_C/T;4:1395746_C/G
Interstitial cystitis	37202	HSF5	Novel	0.00137261	2	17:58480184_C/T;17:58488072_T/TCGGCCC
Multiple myeloma	29073	WFIKKN1	Novel	0.00137353	2	16:633905_G/A;16:633959_G/A
Follicular lymphoma	545	NACAD	Novel	0.00137478	3	7:45084061_A/G;7:45084138_G/A;7:45085869_G/A
Follicular lymphoma	545	MUC6	Novel	0.00137963	8	11:1013992_C/T;11:1016991_T/G;11:1017041_G/T;11:1017135_G/A;11:1017623_C/T;11:1018024_C/G;11:1018042_A/G;11:1018144_G/C
Polycythemia vera	729	BRDT	Novel	0.0013802	2	1:91976319_G/A;1:91978246_A/G
Polycythemia vera	729	TELO2	Novel	0.00138092	2	16:1494312_G/A;16:1494313_C/A
Polymyalgia rheumatica	93569	SCGB2B2	Novel	0.00138158	2	19:34594275_C/A;19:34594563_T/C
Aspergillosis	1163	AUTS2	Novel	0.0013824	2	7:69599664_C/T;7:70790590_G/GCCA
Sarcoidosis	797	RYR1	Novel	0.00138273	2	19:38458247_G/A;19:38505325_C/T
Interatrial communication	1478	MUC5B	Novel	0.00138289	10	11:1226857_G/A;11:1242957_C/T;11:1243536_C/T;11:1244154_T/C;11:1245170_C/A;11:1245885_C/A;11:1247307_C/T;11:1249356_G/A;11:1250829_G/C;11:1255202_G/T
Essential thrombocythemia	3318	C8orf58	Novel	0.00138348	2	8:22600944_C/G;8:22601975_C/T
Non-syndromic genetic deafness	87884	RGPD4	Novel	0.00138516	5	2:107827047_G/C;2:107838873_G/T;2:107859172_G/A;2:107871378_G/A;2:107872019_G/T
Giant cell arteritis	397	TAS2R8	Novel	0.00138536	2	12:10806059_C/T;12:10806611_A/C
Complex regional pain syndrome	83452	TTN	Novel	0.00138736	2	2:178546480_A/T;2:178735576_G/C
Follicular lymphoma	545	FLG	Novel	0.00138741	8	1:152304624_C/T;1:152305854_T/G;1:152306470_C/T;1:152307499_G/C;1:152309503_C/T;1:152311813_C/T;1:152311974_C/T;1:152312893_C/T
Immune thrombocytopenic purpura	3002	ZSWIM6	Novel	0.00138818	3	5:61332713_GGGCGGC/G;5:61332791_TGCCGCC/T;5:61530120_G/A
Non-syndromic genetic deafness	87884	ACOT1	Novel	0.00138892	3	14:73537506_G/A;14:73537804_A/G;14:73537843_C/T
Benign epithelial tumor of salivary glands	276148	ZNF99	Novel	0.0013909	2	19:22756653_GTTTCATAA/G;19:22756654_T/G
Idiopathic/heritable pulmonary arterial hypertension	422	ZNF212	Novel	0.00139327	2	7:149250771_G/A;7:149254389_C/A
Preeclampsia	275555	MUC16	Novel	0.00139405	4	19:8950861_C/T;19:8957782_A/T;19:8960197_A/G;19:8971780_G/T
Follicular lymphoma	545	RPRD2	Novel	0.00139476	3	1:150471262_C/T;1:150471304_G/A;1:150471854_T/G
Sarcoidosis	797	CEP72	Novel	0.00139491	2	5:640525_G/A;5:640554_C/T
Endophthalmitis	199323	NBPF26	Novel	0.00139498	2	1:120840387_G/A;1:120840409_T/G
Benign epithelial tumor of salivary glands	276148	PER3	Novel	0.00139791	2	1:7784929_G/T;1:7827202_G/A
Polymyalgia rheumatica	93569	USP19	Novel	0.00140089	2	3:49110327_C/T;3:49116805_G/A
Acromegaly	963	PRR3	Novel	0.00140189	2	6:30561845_G/A;6:30561923_C/T
B-cell chronic lymphocytic leukemia	67038	THAP12	Novel	0.00140209	2	11:76351115_C/A;11:76352780_C/G
Polymyalgia rheumatica	93569	LRP1B	Novel	0.00140478	12	2:140325777_C/T;2:140334515_T/G;2:140356425_G/A;2:140358851_C/T;2:140541066_C/T;2:140541800_C/T;2:140700393_C/T;2:140700394_G/A;2:140950243_G/C;2:140994107_T/C;2:141019985_C/T;2:141062182_T/C
Polymyalgia rheumatica	93569	SERPINI1	Novel	0.00140554	2	3:167790407_A/G;3:167790410_G/A
Acute transverse myelitis	139417	CEP295	Novel	0.0014089	2	11:93675665_A/G;11:93691993_A/C
Staphylococcal necrotizing pneumonia	36238	DNAH14	Novel	0.00141181	2	1:224964551_C/T;1:225043934_GT/G
Trigeminal neuralgia	221091	LARS1	Novel	0.00141819	2	5:146124001_T/C;5:146130068_C/T
Sarcoidosis	797	HIVEP3	Novel	0.00142233	2	1:41510620_C/T;1:41510704_C/T
Hereditary hemorrhagic telangiectasia	774	C4orf50	Novel	0.00142844	2	4:5989831_C/T;4:5989887_C/A
Non-syndromic genetic deafness	87884	NLRP6	Novel	0.00143065	2	11:281692_G/C;11:284503_C/T
Trigeminal neuralgia	221091	VPS13B	Novel	0.00143387	7	8:99431657_C/T;8:99442576_A/G;8:99820031_A/G;8:99832341_A/AT;8:99832387_A/G;8:99848882_C/T;8:99861802_G/A
Immune thrombocytopenic purpura	3002	POLR1A	Novel	0.00143458	2	2:86033662_C/T;2:86078281_T/C
Waldenstr√∂m macroglobulinemia	33226	FHOD3	Novel	0.00143548	2	18:36576534_A/G;18:36769289_G/C
Follicular lymphoma	545	XKR5	Novel	0.00143979	2	8:6811689_C/T;8:6821907_C/A
Trigeminal neuralgia	221091	LGMN	Novel	0.00144359	2	14:92704688_T/C;14:92706490_G/C
Interatrial communication	1478	DNASE1	Novel	0.00144367	3	16:3655478_G/C;16:3657190_G/A;16:3664437_C/T
Asherman syndrome	137686	ZNF226	Novel	0.00144652	2	19:44174996_T/A;19:44176335_C/T
Giant cell arteritis	397	PLB1	Novel	0.00144726	2	2:28590033_G/A;2:28601936_G/A
Anal fistula	228113	OR5B2	Novel	0.00145131	2	11:58422357_A/C;11:58423125_A/T
Trigeminal neuralgia	221091	VPS13D	Novel	0.00146285	3	1:12277610_C/T;1:12283436_T/A;1:12341800_C/T
Systemic lupus erythematosus	536	FSIP2	Novel	0.00146332	4	2:185746793_C/T;2:185746794_G/T;2:185791452_C/G;2:185800098_G/A
Sarcoidosis	797	TNFRSF18	Novel	0.00146447	2	1:1203836_G/A;1:1206396_C/T
Multiple myeloma	29073	CRYBG3	Novel	0.00146593	9	3:97871865_A/T;3:97873146_A/C;3:97874543_TCAATTGGGACAGAAGTAACCC/T;3:97875311_G/C;3:97876101_T/A;3:97876913_A/G;3:97877225_G/A;3:97877529_A/C;3:97878035_G/A
Systemic lupus erythematosus	536	FAM186B	Novel	0.001468	2	12:49598939_G/A;12:49603305_C/T
Radiation proctitis	70475	MAN2B1	Novel	0.00146828	2	19:12649920_C/T;19:12663382_G/A
Multiple myeloma	29073	RNF103	Novel	0.00146959	3	2:86603928_C/A;2:86604628_G/C;2:86605009_T/C
Anal fistula	228113	MADCAM1	Novel	0.00147297	2	19:501762_A/C;19:501762_A/AGGAGCCTCCCGACACCACCTCCCC
Idiopathic/heritable pulmonary arterial hypertension	422	MAN2B2	Novel	0.00147458	2	4:6598201_C/A;4:6598288_C/G
Non-syndromic genetic deafness	87884	COL14A1	Novel	0.00147871	3	8:120231499_G/A;8:120255251_G/A;8:120332148_C/T
Anal fistula	228113	LRTOMT	Novel	0.00148108	3	11:72089120_G/A;11:72095011_G/C;11:72096721_A/C
Trigeminal neuralgia	221091	MOB3A	Novel	0.00148323	2	19:2073408_C/T;19:2076975_T/G
Follicular lymphoma	545	NLGN2	Novel	0.00148557	2	17:7408349_G/GGCCTCGGCA;17:7417551_G/A
Benign epithelial tumor of salivary glands	276148	CSPG4	Novel	0.00148788	6	15:75676580_C/T;15:75682720_C/T;15:75689717_T/A;15:75690068_G/A;15:75690240_G/C;15:75693128_A/C
Immune thrombocytopenic purpura	3002	FAT3	Novel	0.00149051	3	11:92800389_A/G;11:92800877_G/T;11:92844186_G/A
Trigeminal neuralgia	221091	USP54	Novel	0.00149333	2	10:73504978_G/A;10:73517257_G/A
Multiple myeloma	29073	FBXO38	Novel	0.00150344	2	5:148427635_C/T;5:148438493_C/A
Discoid lupus erythematosus	90281	VCAN	Novel	0.00150516	2	5:83520371_A/G;5:83520465_T/C
Idiopathic/heritable pulmonary arterial hypertension	422	TTC14	Novel	0.00150588	2	3:180609742_C/T;3:180610069_G/A
B-cell chronic lymphocytic leukemia	67038	PIGQ	Novel	0.00150903	2	16:574424_C/T;16:582262_C/A
Interstitial cystitis	37202	SCN10A	Novel	0.00151031	2	3:38701928_C/T;3:38728707_T/G
Essential thrombocythemia	3318	LRGUK	Novel	0.00151117	2	7:134178591_C/T;7:134221847_T/A
Idiopathic/heritable pulmonary arterial hypertension	422	DXO	Novel	0.00151219	2	6:31970411_G/A;6:31971639_T/C
Acromegaly	963	PCDHB10	Novel	0.00151629	2	5:141192902_A/C;5:141194383_G/A
Acromegaly	963	PCDHB15	Novel	0.00151629	3	5:141245861_C/A;5:141246549_G/C;5:141247050_T/C
Trigeminal neuralgia	221091	CHKA	Novel	0.00151629	2	11:68120978_A/AGCGGCG;11:68120984_A/AGCGGCG
Cholangiocarcinoma	70567	ZNF33B	Novel	0.00151955	2	10:42593531_C/G;10:42594302_G/C
Polymyalgia rheumatica	93569	DBF4B	Novel	0.00152095	2	17:44708840_G/T;17:44751116_T/A
Anal fistula	228113	NEXN	Novel	0.00152115	2	1:77935997_G/C;1:77936006_C/T
Autosomal dominant polycystic kidney disease	730	ARHGAP39	Novel	0.001523	2	8:144545770_C/T;8:144547852_C/G
Trigeminal neuralgia	221091	MYOM3	Novel	0.00152382	2	1:24064122_AC/A;1:24108029_G/C
Aspergillosis	1163	AGBL1	Novel	0.00152401	2	15:86556277_G/A;15:86988052_A/G
Polymyalgia rheumatica	93569	ZNF528	Novel	0.00152556	5	19:52405974_C/T;19:52415946_G/A;19:52416134_C/T;19:52416180_G/C;19:52416371_A/T
Anal fistula	228113	ITLN2	Novel	0.00152796	4	1:160945229_C/T;1:160947975_T/C;1:160951056_C/T;1:160952631_T/G
Acromegaly	963	PCDHB9	Novel	0.00152843	2	5:141187668_A/C;5:141188376_C/T
Von Willebrand disease	903	PLIN4	Novel	0.00152967	2	19:4511745_C/T;19:4512624_A/C
Anal fistula	228113	CPAMD8	Novel	0.00153558	7	19:16893128_T/C;19:16896253_C/T;19:16897985_G/C;19:16977508_C/T;19:17002294_C/T;19:17011499_T/C;19:17022092_G/A
B-cell chronic lymphocytic leukemia	67038	OBSCN	Novel	0.00153815	10	1:228211818_T/A;1:228216604_G/A;1:228273396_C/G;1:228279394_T/C;1:228321408_G/A;1:228336256_G/T;1:228338877_T/A;1:228371210_C/A;1:228371251_T/G;1:228371740_GC/G
Idiopathic achalasia	930	CCDC180	Novel	0.00154169	3	9:97349197_C/G;9:97350521_C/T;9:97365721_C/G
Interatrial communication	1478	TTN	Novel	0.00154627	36	2:178532055_C/G;2:178539675_T/C;2:178550265_T/C;2:178555065_G/A;2:178561869_C/T;2:178576568_T/C;2:178577205_G/A;2:178580188_A/G;2:178590625_C/T;2:178607496_A/G;2:178607592_C/T;2:178617362_C/T;2:178618267_G/A;2:178618381_C/T;2:178621310_C/A;2:178642297_C/A;2:178650214_TTTTCCTCTTCAGGAGCAA/T;2:178652878_G/A;2:178654748_C/T;2:178672473_C/T;2:178675734_G/T;2:178680256_C/G;2:178684680_G/A;2:178718033_T…
Giant cell arteritis	397	CRYBG3	Novel	0.0015488	5	3:97872684_A/G;3:97876242_G/C;3:97876244_A/T;3:97876913_A/G;3:97878035_G/A
Benign epithelial tumor of salivary glands	276148	PTPN13	Novel	0.00155011	2	4:86701471_G/A;4:86753030_G/A
Sarcoidosis	797	HAGH	Novel	0.00155249	2	16:1817189_C/T;16:1817267_G/A
Polymyalgia rheumatica	93569	LRG1	Novel	0.00155313	2	19:4538460_C/T;19:4538794_C/T
Trigeminal neuralgia	221091	JMJD8	Novel	0.00155909	2	16:682799_C/T;16:683424_C/G
Pleural mesothelioma	50251	FCGBP	Novel	0.00156	2	19:39893168_C/T;19:39894237_C/T
CREST syndrome	90290	GPR62	Novel	0.0015654	2	3:51956103_C/A;3:51956299_G/A
Addison disease	85138	OXER1	Novel	0.00156576	2	2:42763085_C/G;2:42767674_C/G
B-cell chronic lymphocytic leukemia	67038	MICAL2	Novel	0.0015665	11	11:12204322_G/A;11:12224808_G/A;11:12241134_C/T;11:12256870_G/A;11:12259990_G/T;11:12293628_G/A;11:12294095_C/T;11:12294398_G/A;11:12294483_G/A;11:12294599_C/A;11:12294797_GCTCCTCCTC/G
Immune thrombocytopenic purpura	3002	FRMD1	Novel	0.0015679	2	6:168060794_G/A;6:168078984_G/C
Systemic lupus erythematosus	536	TTLL10	Novel	0.00156811	2	1:1180842_C/CG;1:1180847_G/A
Acute transverse myelitis	139417	THNSL1	Novel	0.00156815	2	10:25023939_C/G;10:25024419_A/G
Benign epithelial tumor of salivary glands	276148	SLC10A5	Novel	0.00156989	2	8:81694009_A/G;8:81694087_G/C
Polycythemia vera	729	GPT	Novel	0.00157512	3	8:144506731_G/C;8:144506768_G/A;8:144506797_G/C
Aspergillosis	1163	TLN2	Novel	0.0015772	2	15:62650143_G/A;15:62650144_C/A
B-cell chronic lymphocytic leukemia	67038	DBH	Novel	0.00158543	2	9:133636712_T/C;9:133656532_G/A
Anal fistula	228113	MUC13	Novel	0.00158844	2	3:124908160_C/T;3:124920250_C/T
Essential thrombocythemia	3318	ZCWPW1	Novel	0.00158914	2	7:100401928_T/C;7:100419158_T/C
Aspergillosis	1163	MINAR1	Novel	0.00159317	3	15:79457360_T/C;15:79463241_C/T;15:79468188_C/T
Primary biliary cholangitis	186	DMBT1	Novel	0.00159489	2	10:122579701_C/T;10:122618145_G/A
Trigeminal neuralgia	221091	PDE11A	Novel	0.00159527	2	2:178014454_G/A;2:178072283_C/G
Discoid lupus erythematosus	90281	ADAM19	Novel	0.00159532	2	5:157488315_G/C;5:157564437_G/A
Preeclampsia	275555	ZNF729	Novel	0.00159609	3	19:22315876_G/C;19:22316013_T/A;19:22316140_G/C
Myasthenia gravis	589	MGAM	Novel	0.00160077	2	7:142093477_C/T;7:142103290_A/G
Primary biliary cholangitis	186	MYO3B	Novel	0.00160624	4	2:170214472_G/A;2:170514959_G/A;2:170519458_C/T;2:170653083_T/A
Radiation proctitis	70475	RGPD4	Novel	0.00160655	5	2:107827047_G/C;2:107843723_C/A;2:107871378_G/A;2:107872019_G/T;2:107872769_G/T
Cholangiocarcinoma	70567	CAND2	Novel	0.00160871	2	3:12809970_G/A;3:12817467_G/T
Polymyalgia rheumatica	93569	RPS6KL1	Novel	0.0016125	2	14:74910051_G/T;14:74911814_C/T
Trigeminal neuralgia	221091	TSC22D1	Novel	0.00161286	2	13:44434703_G/A;13:44573380_C/T
Interstitial cystitis	37202	ZNF804A	Novel	0.00161295	2	2:184936621_A/G;2:184936957_A/T
Immune thrombocytopenic purpura	3002	AREL1	Novel	0.00161305	2	14:74673098_G/A;14:74683422_G/C
Systemic lupus erythematosus	536	RGPD4	Novel	0.00161544	5	2:107838920_G/A;2:107854628_C/T;2:107859172_G/A;2:107872769_G/T;2:107880047_C/G
Trigeminal neuralgia	221091	WRN	Novel	0.00161818	3	8:31058542_A/G;8:31080997_A/G;8:31154721_C/G
Granulomatosis with polyangiitis	900	HRNR	Novel	0.00162272	2	1:152214361_C/T;1:152215130_G/A
Cholangiocarcinoma	70567	NCAPG2	Novel	0.0016245	2	7:158675638_A/G;7:158693326_C/T
Giant cell arteritis	397	FAT1	Novel	0.00162505	2	4:186621745_G/A;4:186707265_C/T
Multiple myeloma	29073	CDK11A	Novel	0.00162992	2	1:1704076_T/A;1:1708830_C/T
Essential thrombocythemia	3318	MUC22	Novel	0.00163446	2	6:31025858_A/G;6:31032235_C/G
Sarcoidosis	797	ZNF135	Novel	0.00163537	4	19:58067248_C/T;19:58067337_C/CCAAT;19:58067433_G/A;19:58067604_C/T
Autosomal dominant tubulointerstitial kidney disease	34149	GOLGA8M	Novel	0.00163572	2	15:28705602_G/C;15:28705604_T/C
Cerebral arteriovenous malformation	46724	CUBN	Novel	0.00163949	3	10:16869750_C/T;10:16913979_A/T;10:17068640_T/C
Trigeminal neuralgia	221091	RBM6	Novel	0.00164061	5	3:49967604_A/T;3:49968639_A/C;3:50059680_A/G;3:50075156_CA/C;3:50075176_G/T
Granulomatosis with polyangiitis	900	CSF3R	Novel	0.00164504	2	1:36466862_A/G;1:36469807_C/T
Chronic myeloid leukemia	521	COL9A3	Novel	0.00164531	2	20:62826783_G/A;20:62836212_C/G
Polymyalgia rheumatica	93569	CEP131	Novel	0.00164581	6	17:81191316_C/T;17:81194032_C/T;17:81198249_G/A;17:81198939_G/A;17:81202310_C/T;17:81219927_G/A
Extramedullary soft tissue plasmacytoma	100022	LRRFIP2;MLH1	Novel	0.00164878	2	3:37047639_A/G;3:37047640_A/C
Waldenstr√∂m macroglobulinemia	33226	ZNF502	Novel	0.00164993	2	3:44720900_T/C;3:44721367_A/G
Systemic lupus erythematosus	536	PCDHA1	Novel	0.00165371	2	5:140786763_C/A;5:140982540_C/G
Systemic lupus erythematosus	536	RPUSD4	Novel	0.00165464	2	11:126205713_G/A;11:126205782_C/T
Trigeminal neuralgia	221091	CRYBG1	Novel	0.0016548	2	6:106512558_G/A;6:106519739_C/T
Polycythemia vera	729	SH3TC1	Novel	0.0016571	3	4:8219473_C/T;4:8227654_C/T;4:8233493_C/A
Sarcoidosis	797	FCGBP	Novel	0.00166219	9	19:39875774_G/C;19:39889825_C/T;19:39889969_C/T;19:39893168_C/T;19:39893459_G/A;19:39893494_A/C;19:39893949_C/T;19:39894237_C/T;19:39918362_C/T
Polymyalgia rheumatica	93569	RRBP1	Novel	0.00167239	6	20:17615937_C/T;20:17643125_G/A;20:17659171_T/G;20:17659201_T/G;20:17659288_T/A;20:17659289_T/A
Primary biliary cholangitis	186	CCDC39	Novel	0.00167367	2	3:180647173_T/C;3:180661985_C/T
Polymyalgia rheumatica	93569	KANSL1L	Novel	0.0016794	3	2:210023013_G/A;2:210153919_C/T;2:210153978_G/A
Anal fistula	228113	HRH1	Novel	0.00168375	2	3:11259094_G/C;3:11260107_CCTT/C
B-cell chronic lymphocytic leukemia	67038	ZNF562	Novel	0.00168505	2	19:9653676_A/G;19:9658066_G/C
Granulomatosis with polyangiitis	900	DNAH1	Novel	0.00169062	2	3:52332280_A/G;3:52350578_A/G
Complex regional pain syndrome	83452	GOLGA6L6	Novel	0.0016952	2	15:20534978_C/T;15:20534993_T/C
Follicular lymphoma	545	LAMA1	Novel	0.00170024	4	18:6959395_G/A;18:6982520_T/C;18:7016580_C/T;18:7023208_G/A
Giant cell arteritis	397	HLA-DRB1	Known	0.00170177	9	6:32581568_G/GCA;6:32581574_G/A;6:32581836_G/C;6:32584280_C/G;6:32584314_G/T;6:32584340_A/G;6:32584354_C/A;6:32589709_T/A;6:32589712_A/T
Systemic sclerosis	90291	CCN1	Novel	0.00170279	2	1:85582843_C/G;1:85582896_C/T
Trigeminal neuralgia	221091	CELSR3	Novel	0.0017055	2	3:48639758_G/A;3:48653720_C/G
Benign epithelial tumor of salivary glands	276148	TTN	Novel	0.0017063	18	2:178532055_C/G;2:178546480_A/T;2:178549450_G/A;2:178550265_T/C;2:178580188_A/G;2:178607496_A/G;2:178621310_C/A;2:178650214_TTTTCCTCTTCAGGAGCAA/T;2:178663290_T/C;2:178684680_G/A;2:178684980_G/A;2:178732873_C/T;2:178734746_C/G;2:178734940_G/C;2:178735576_G/C;2:178748464_T/C;2:178777862_C/G;2:178802255_C/A
Chronic myeloid leukemia	521	RNF213	Novel	0.00170771	2	17:80287950_C/A;17:80288179_T/A
Interatrial communication	1478	CALCA	Novel	0.00170858	2	11:14967846_G/A;11:14968997_G/T
Pneumococcal meningitis	55655	CTAGE15	Novel	0.00170967	2	7:143573559_G/A;7:143573571_C/T
Benign epithelial tumor of salivary glands	276148	FAT4	Novel	0.00171349	4	4:125317150_C/A;4:125320714_A/G;4:125398883_A/G;4:125468676_C/T
Chronic myeloid leukemia	521	FCGBP	Novel	0.00172463	2	19:39889952_C/T;19:39902674_A/T
Immune thrombocytopenic purpura	3002	IL20RA	Novel	0.00172915	2	6:137001696_C/A;6:137004710_T/C
Follicular lymphoma	545	CELSR1	Novel	0.00173045	3	22:46384549_C/T;22:46533941_G/A;22:46536756_A/G
Idiopathic/heritable pulmonary arterial hypertension	422	TTN	Novel	0.00173061	15	2:178528964_G/A;2:178534950_C/T;2:178539675_T/C;2:178576568_T/C;2:178590625_C/T;2:178617362_C/T;2:178650214_TTTTCCTCTTCAGGAGCAA/T;2:178672473_C/T;2:178675734_G/T;2:178684680_G/A;2:178718033_T/C;2:178733826_T/G;2:178740653_T/A;2:178777862_C/G;2:178779048_C/T
Undetermined colitis	103920	OR2T10	Novel	0.0017316	4	1:248592866_C/G;1:248593110_T/A;1:248593173_A/G;1:248593693_G/A
Immune thrombocytopenic purpura	3002	KIF18B	Novel	0.00173818	2	17:44928501_T/C;17:44935330_C/T
Staphylococcal necrotizing pneumonia	36238	CEP250	Novel	0.00173981	2	20:35490691_G/A;20:35504385_G/A
Giant cell arteritis	397	ERCC4	Novel	0.00174457	2	16:13920181_C/T;16:13934224_C/T
Interatrial communication	1478	TPSAB1	Novel	0.00174737	2	16:1241317_G/C;16:1241547_C/T
Immune thrombocytopenic purpura	3002	DST	Novel	0.0017505	5	6:56463608_G/A;6:56592246_T/C;6:56604861_C/T;6:56618125_A/G;6:56640044_C/T
Immune thrombocytopenic purpura	3002	MISP	Novel	0.00175081	2	19:757752_G/A;19:758613_G/A
Anal fistula	228113	TSR1	Novel	0.00175104	3	17:2332175_C/T;17:2334644_CCCA/C;17:2334858_T/C
Immune thrombocytopenic purpura	3002	GOLGA8K	Novel	0.00175222	5	15:32393122_G/C;15:32393299_C/G;15:32398603_A/G;15:32398605_A/C;15:32401361_T/C
Primary biliary cholangitis	186	CAND2	Novel	0.00175293	3	3:12809970_G/A;3:12810210_G/A;3:12815914_C/G
Chronic myeloproliferative disease, unclassifiable	86830	PRR5-ARHGAP8	Novel	0.00175508	2	22:44732338_C/T;22:44859802_G/A
Interatrial communication	1478	VPS52	Novel	0.00176021	2	6:33251558_C/T;6:33269149_C/G
Follicular lymphoma	545	DPP7	Novel	0.00176302	2	9:137110931_G/A;9:137114317_C/G
Benign epithelial tumor of salivary glands	276148	NECTIN1	Novel	0.00176309	2	11:119664967_C/CCCTCCT;11:119678715_C/T
Non-syndromic genetic deafness	87884	B4GALNT3	Novel	0.00176384	3	12:553246_G/C;12:553529_C/T;12:558560_G/C
Anal fistula	228113	ZNF717	Novel	0.00176551	6	3:75737107_T/C;3:75737201_G/A;3:75738070_C/T;3:75738805_T/G;3:75738995_G/T;3:75741663_C/T
Systemic sclerosis	90291	MACF1	Novel	0.00176625	4	1:39251894_C/T;1:39292767_G/T;1:39413845_G/A;1:39414347_A/C
Discoid lupus erythematosus	90281	HS3ST6	Novel	0.00176713	2	16:1911730_G/A;16:1911841_C/T
Pleural mesothelioma	50251	PLA2G4D	Novel	0.00177323	2	15:42087701_CT/C;15:42094440_C/A
Idiopathic achalasia	930	MYT1	Novel	0.00177717	2	20:64098461_C/T;20:64208061_G/A
B-cell chronic lymphocytic leukemia	67038	SPATA31E1	Novel	0.0017785	5	9:87886545_G/T;9:87886844_G/T;9:87887065_G/A;9:87887349_G/GGGCA;9:87888398_C/G
Giant cell arteritis	397	EP400	Novel	0.0017802	2	12:132064719_C/T;12:132064755_A/G
[truncated: 225 more rows]

## Sheet: S8 Signif. Variants (FDR<=0.05)
Table S8: Significant variant-level associations (FDR<=0.05).
[truncated: 5,168 more rows]
